# Supplementary material for: Mass Spectrometric Characterization of HSV-1 L-Particles From Human Dendritic Cells and BHK21 Cells and Analysis of Their Functional Role
Source: Front Microbiol. 2020 Sep 29;11:1997. doi: 10.3389/fmicb.2020.01997 (PMC7550753; doi:10.3389/fmicb.2020.01997)
Supplement: Supplementary file 1 [file Table_1.xlsx]

## Sheet: mDC-derived L-particles
mDC-derived L-particles
Accession	Coverage (%)	#Unique peptides for quantification	Mean intensity	MW	Description
A0A075B6K4|LV310_HUMAN	29	1	3588000	12441	Immunoglobulin lambda variable 3-10 OS=Homo sapiens GN=IGLV3-10 PE=3 SV=2
A0A075B6P5|KV228_HUMAN	49	4	148100000	12957	Immunoglobulin kappa variable 2-28 OS=Homo sapiens GN=IGKV2-28 PE=3 SV=1
A0A087WSY6|KVD15_HUMAN	29	2	3.10667e+07	12534	Immunoglobulin kappa variable 3D-15 OS=Homo sapiens GN=IGKV3D-15 PE=3 SV=6
A0A0C4DH25|KVD20_HUMAN	49	1	46200000	12515	Immunoglobulin kappa variable 3D-20 OS=Homo sapiens GN=IGKV3D-20 PE=3 SV=1
A0A0C4DH38|HV551_HUMAN	10	1	9.46667e+07	12675	Immunoglobulin heavy variable 5-51 OS=Homo sapiens GN=IGHV5-51 PE=3 SV=1
A0A0C4DH42|HV366_HUMAN	16	1	8080000	12698	Immunoglobulin heavy variable 3-66 OS=Homo sapiens GN=IGHV3-66 PE=3 SV=1
A0A0C4DH69|KV109_HUMAN	15	1	8530000	12715	Immunoglobulin kappa variable 1-9 OS=Homo sapiens GN=IGKV1-9 PE=3 SV=1
A0A0C4DH73|KV112_HUMAN	29	1	2.41867e+06	12645	Immunoglobulin kappa variable 1-12 OS=Homo sapiens GN=IGKV1-12 PE=3 SV=1
A0AVT1|UBA6_HUMAN	6	5	28000000	117970	Ubiquitin-like modifier-activating enzyme 6 OS=Homo sapiens GN=UBA6 PE=1 SV=1
A0MZ66|SHOT1_HUMAN	11	5	1.83667e+07	71640	Shootin-1 OS=Homo sapiens GN=SHTN1 PE=1 SV=4
A5D8V6|VP37C_HUMAN	3	1	7.62333e+06	38659	Vacuolar protein sorting-associated protein 37C OS=Homo sapiens GN=VPS37C PE=1 SV=2
A6NDG6|PGP_HUMAN	10	2	8278000	34006	Glycerol-3-phosphate phosphatase OS=Homo sapiens GN=PGP PE=1 SV=1
A6NI72|NCF1B_HUMAN	14	3	1.46367e+07	44817	Putative neutrophil cytosol factor 1B OS=Homo sapiens GN=NCF1B PE=5 SV=2
A8MVS5|HIDE1_HUMAN	7	1	10890000	24753	Protein HIDE1 OS=Homo sapiens GN=HIDE1 PE=2 SV=2
B0I1T2|MYO1G_HUMAN	48	34	853000000	116442	Unconventional myosin-Ig OS=Homo sapiens GN=MYO1G PE=1 SV=2
B9A064|IGLL5_HUMAN	30	1	4.11333e+07	23063	Immunoglobulin lambda-like polypeptide 5 OS=Homo sapiens GN=IGLL5 PE=2 SV=2
E9PAV3|NACAM_HUMAN	3	5	6.41667e+07	205419	Nascent polypeptide-associated complex subunit alpha muscle-specific form OS=Homo sapiens GN=NACA PE=1 SV=1
O00116|ADAS_HUMAN	11	4	1.05033e+07	72912	Alkyldihydroxyacetonephosphate synthase peroxisomal OS=Homo sapiens GN=AGPS PE=1 SV=1
O00154|BACH_HUMAN	19	5	30500000	41796	Cytosolic acyl coenzyme A thioester hydrolase OS=Homo sapiens GN=ACOT7 PE=1 SV=3
O00160|MYO1F_HUMAN	29	18	144800000	124844	Unconventional myosin-If OS=Homo sapiens GN=MYO1F PE=1 SV=3
O00161|SNP23_HUMAN	45	6	4.92333e+07	23354	Synaptosomal-associated protein 23 OS=Homo sapiens GN=SNAP23 PE=1 SV=1
O00170|AIP_HUMAN	4	1	9.87667e+06	37636	AH receptor-interacting protein OS=Homo sapiens GN=AIP PE=1 SV=2
O00182|LEG9_HUMAN	29	7	2.39633e+08	39518	Galectin-9 OS=Homo sapiens GN=LGALS9 PE=1 SV=2
O00186|STXB3_HUMAN	38	14	1.30467e+08	67764	Syntaxin-binding protein 3 OS=Homo sapiens GN=STXBP3 PE=1 SV=2
O00231|PSD11_HUMAN	21	6	23830000	47464	26S proteasome non-ATPase regulatory subunit 11 OS=Homo sapiens GN=PSMD11 PE=1 SV=3
O00232|PSD12_HUMAN	14	4	2.14667e+07	52904	26S proteasome non-ATPase regulatory subunit 12 OS=Homo sapiens GN=PSMD12 PE=1 SV=3
O00264|PGRC1_HUMAN	7	1	1.88167e+07	21671	Membrane-associated progesterone receptor component 1 OS=Homo sapiens GN=PGRMC1 PE=1 SV=3
O00299|CLIC1_HUMAN	61	12	1.77567e+09	26923	Chloride intracellular channel protein 1 OS=Homo sapiens GN=CLIC1 PE=1 SV=4
O00303|EIF3F_HUMAN	5	1	1.26933e+07	37564	Eukaryotic translation initiation factor 3 subunit F OS=Homo sapiens GN=EIF3F PE=1 SV=1
O00358|FOXE1_HUMAN	6	1	3379000	38076	Forkhead box protein E1 OS=Homo sapiens GN=FOXE1 PE=1 SV=3
O00421|CCRL2_HUMAN	10	2	3.60267e+07	39513	C-C chemokine receptor-like 2 OS=Homo sapiens GN=CCRL2 PE=1 SV=2
O00429|DNM1L_HUMAN	6	3	8460000	81877	Dynamin-1-like protein OS=Homo sapiens GN=DNM1L PE=1 SV=2
O00471|EXOC5_HUMAN	3	2	7.62333e+06	81853	Exocyst complex component 5 OS=Homo sapiens GN=EXOC5 PE=1 SV=1
O00478|BT3A3_HUMAN	4	2	1.16467e+07	65002	Butyrophilin subfamily 3 member A3 OS=Homo sapiens GN=BTN3A3 PE=1 SV=1
O00487|PSDE_HUMAN	4	1	14900000	34577	26S proteasome non-ATPase regulatory subunit 14 OS=Homo sapiens GN=PSMD14 PE=1 SV=1
O00522|KRIT1_HUMAN	4	2	2.64133e+06	84348	Krev interaction trapped protein 1 OS=Homo sapiens GN=KRIT1 PE=1 SV=2
O00560|SDCB1_HUMAN	52	3	83800000	32444	Syntenin-1 OS=Homo sapiens GN=SDCBP PE=1 SV=1
O00754|MA2B1_HUMAN	25	15	80400000	113744	Lysosomal alpha-mannosidase OS=Homo sapiens GN=MAN2B1 PE=1 SV=3
O14561|ACPM_HUMAN	18	2	2.13733e+07	17417	Acyl carrier protein mitochondrial OS=Homo sapiens GN=NDUFAB1 PE=1 SV=3
O14617|AP3D1_HUMAN	2	2	1.57433e+07	130158	AP-3 complex subunit delta-1 OS=Homo sapiens GN=AP3D1 PE=1 SV=1
O14656|TOR1A_HUMAN	16	4	2.04933e+07	37809	Torsin-1A OS=Homo sapiens GN=TOR1A PE=1 SV=1
O14657|TOR1B_HUMAN	4	1	4.45333e+06	37979	Torsin-1B OS=Homo sapiens GN=TOR1B PE=1 SV=2
O14672|ADA10_HUMAN	18	9	1.42667e+08	84142	Disintegrin and metalloproteinase domain-containing protein 10 OS=Homo sapiens GN=ADAM10 PE=1 SV=1
O14727|APAF_HUMAN	4	4	1.46533e+07	141840	Apoptotic protease-activating factor 1 OS=Homo sapiens GN=APAF1 PE=1 SV=2
O14745|NHRF1_HUMAN	31	6	8.79667e+07	38868	Na(+)/H(+) exchange regulatory cofactor NHE-RF1 OS=Homo sapiens GN=SLC9A3R1 PE=1 SV=4
O14786|NRP1_HUMAN	20	11	9.91533e+07	103134	Neuropilin-1 OS=Homo sapiens GN=NRP1 PE=1 SV=3
O14791|APOL1_HUMAN	4	1	2.03133e+07	43974	Apolipoprotein L1 OS=Homo sapiens GN=APOL1 PE=1 SV=5
O14807|RASM_HUMAN	13	2	3.78967e+07	23846	Ras-related protein M-Ras OS=Homo sapiens GN=MRAS PE=1 SV=2
O14818|PSA7_HUMAN	34	6	7.05667e+07	27887	Proteasome subunit alpha type-7 OS=Homo sapiens GN=PSMA7 PE=1 SV=1
O14828|SCAM3_HUMAN	16	3	7.03667e+07	38287	Secretory carrier-associated membrane protein 3 OS=Homo sapiens GN=SCAMP3 PE=1 SV=3
O14880|MGST3_HUMAN	24	2	1.51767e+07	16516	Microsomal glutathione S-transferase 3 OS=Homo sapiens GN=MGST3 PE=1 SV=1
O14907|TX1B3_HUMAN	14	1	6040000	13735	Tax1-binding protein 3 OS=Homo sapiens GN=TAX1BP3 PE=1 SV=2
O14920|IKKB_HUMAN	5	3	8000000	86564	Inhibitor of nuclear factor kappa-B kinase subunit beta OS=Homo sapiens GN=IKBKB PE=1 SV=1
O14939|PLD2_HUMAN	8	5	26280000	105987	Phospholipase D2 OS=Homo sapiens GN=PLD2 PE=1 SV=2
O14976|GAK_HUMAN	4	3	1.74633e+07	143190	Cyclin-G-associated kinase OS=Homo sapiens GN=GAK PE=1 SV=2
O14980|XPO1_HUMAN	4	3	1.35273e+07	123386	Exportin-1 OS=Homo sapiens GN=XPO1 PE=1 SV=1
O15031|PLXB2_HUMAN	23	28	1.36333e+08	205126	Plexin-B2 OS=Homo sapiens GN=PLXNB2 PE=1 SV=3
O15127|SCAM2_HUMAN	16	3	7.93867e+07	36649	Secretory carrier-associated membrane protein 2 OS=Homo sapiens GN=SCAMP2 PE=1 SV=2
O15143|ARC1B_HUMAN	42	8	4.72333e+08	40950	Actin-related protein 2/3 complex subunit 1B OS=Homo sapiens GN=ARPC1B PE=1 SV=3
O15144|ARPC2_HUMAN	52	10	319000000	34333	Actin-related protein 2/3 complex subunit 2 OS=Homo sapiens GN=ARPC2 PE=1 SV=1
O15145|ARPC3_HUMAN	22	2	1.36633e+08	20547	Actin-related protein 2/3 complex subunit 3 OS=Homo sapiens GN=ARPC3 PE=1 SV=3
O15173|PGRC2_HUMAN	15	3	1.69733e+07	23818	Membrane-associated progesterone receptor component 2 OS=Homo sapiens GN=PGRMC2 PE=1 SV=1
O15247|CLIC2_HUMAN	48	11	426000000	28356	Chloride intracellular channel protein 2 OS=Homo sapiens GN=CLIC2 PE=1 SV=3
O15254|ACOX3_HUMAN	8	4	6.26933e+06	77629	Peroxisomal acyl-coenzyme A oxidase 3 OS=Homo sapiens GN=ACOX3 PE=1 SV=2
O15260|SURF4_HUMAN	12	2	3.51733e+07	30394	Surfeit locus protein 4 OS=Homo sapiens GN=SURF4 PE=1 SV=3
O15400|STX7_HUMAN	24	4	5.18667e+07	29816	Syntaxin-7 OS=Homo sapiens GN=STX7 PE=1 SV=4
O15427|MOT4_HUMAN	17	7	3.21667e+08	49469	Monocarboxylate transporter 4 OS=Homo sapiens GN=SLC16A3 PE=1 SV=1
O15498|YKT6_HUMAN	22	3	3.24667e+07	22418	Synaptobrevin homolog YKT6 OS=Homo sapiens GN=YKT6 PE=1 SV=1
O15533|TPSN_HUMAN	9	3	147700000	47626	Tapasin OS=Homo sapiens GN=TAPBP PE=1 SV=1
O43143|DHX15_HUMAN	6	4	6.46333e+06	90933	Pre-mRNA-splicing factor ATP-dependent RNA helicase DHX15 OS=Homo sapiens GN=DHX15 PE=1 SV=2
O43175|SERA_HUMAN	5	2	1.30933e+07	56651	D-3-phosphoglycerate dehydrogenase OS=Homo sapiens GN=PHGDH PE=1 SV=4
O43242|PSMD3_HUMAN	7	3	19990000	60978	26S proteasome non-ATPase regulatory subunit 3 OS=Homo sapiens GN=PSMD3 PE=1 SV=2
O43278|SPIT1_HUMAN	13	6	3.56367e+07	58398	Kunitz-type protease inhibitor 1 OS=Homo sapiens GN=SPINT1 PE=1 SV=2
O43312|MTSS1_HUMAN	6	3	27900000	82251	Metastasis suppressor protein 1 OS=Homo sapiens GN=MTSS1 PE=1 SV=2
O43314|VIP2_HUMAN	2	2	2.58369e+06	140406	Inositol hexakisphosphate and diphosphoinositol-pentakisphosphate kinase 2 OS=Homo sapiens GN=PPIP5K2 PE=1 SV=3
O43396|TXNL1_HUMAN	30	6	2.00433e+07	32251	Thioredoxin-like protein 1 OS=Homo sapiens GN=TXNL1 PE=1 SV=3
O43488|ARK72_HUMAN	15	3	3.64667e+07	39589	Aflatoxin B1 aldehyde reductase member 2 OS=Homo sapiens GN=AKR7A2 PE=1 SV=3
O43491|E41L2_HUMAN	19	11	1.87633e+08	112588	Band 4.1-like protein 2 OS=Homo sapiens GN=EPB41L2 PE=1 SV=1
O43516|WIPF1_HUMAN	15	3	20700000	51259	WAS/WASL-interacting protein family member 1 OS=Homo sapiens GN=WIPF1 PE=1 SV=3
O43566|RGS14_HUMAN	6	2	5.05667e+06	61447	Regulator of G-protein signaling 14 OS=Homo sapiens GN=RGS14 PE=1 SV=4
O43592|XPOT_HUMAN	1	1	3.19333e+06	109964	Exportin-T OS=Homo sapiens GN=XPOT PE=1 SV=2
O43639|NCK2_HUMAN	3	1	4.79333e+06	42915	Cytoplasmic protein NCK2 OS=Homo sapiens GN=NCK2 PE=1 SV=2
O43707|ACTN4_HUMAN	48	19	2.34333e+08	104854	Alpha-actinin-4 OS=Homo sapiens GN=ACTN4 PE=1 SV=2
O43747|AP1G1_HUMAN	7	4	2.38633e+07	91351	AP-1 complex subunit gamma-1 OS=Homo sapiens GN=AP1G1 PE=1 SV=5
O43760|SNG2_HUMAN	18	2	2.80667e+07	24810	Synaptogyrin-2 OS=Homo sapiens GN=SYNGR2 PE=1 SV=1
O43765|SGTA_HUMAN	4	1	9.36667e+06	34063	Small glutamine-rich tetratricopeptide repeat-containing protein alpha OS=Homo sapiens GN=SGTA PE=1 SV=1
O43776|SYNC_HUMAN	22	8	6.14667e+07	62943	Asparagine--tRNA ligase cytoplasmic OS=Homo sapiens GN=NARS PE=1 SV=1
O43847|NRDC_HUMAN	3	2	5250000	131571	Nardilysin OS=Homo sapiens GN=NRDC PE=1 SV=2
O43852|CALU_HUMAN	31	7	3.79333e+07	37107	Calumenin OS=Homo sapiens GN=CALU PE=1 SV=2
O43865|SAHH2_HUMAN	12	2	9.56667e+06	58952	Adenosylhomocysteinase 2 OS=Homo sapiens GN=AHCYL1 PE=1 SV=2
O43866|CD5L_HUMAN	10	2	8.62667e+06	38088	CD5 antigen-like OS=Homo sapiens GN=CD5L PE=1 SV=1
O60234|GMFG_HUMAN	36	2	3.31667e+07	16801	Glia maturation factor gamma OS=Homo sapiens GN=GMFG PE=1 SV=1
O60256|KPRB_HUMAN	11	3	8.95367e+06	40926	Phosphoribosyl pyrophosphate synthase-associated protein 2 OS=Homo sapiens GN=PRPSAP2 PE=1 SV=1
O60449|LY75_HUMAN	32	39	3.94233e+08	198310	Lymphocyte antigen 75 OS=Homo sapiens GN=LY75 PE=1 SV=3
O60486|PLXC1_HUMAN	10	11	4.99667e+07	175741	Plexin-C1 OS=Homo sapiens GN=PLXNC1 PE=1 SV=1
O60488|ACSL4_HUMAN	37	16	1.25533e+08	79188	Long-chain-fatty-acid--CoA ligase 4 OS=Homo sapiens GN=ACSL4 PE=1 SV=2
O60496|DOK2_HUMAN	20	5	7.33667e+07	45379	Docking protein 2 OS=Homo sapiens GN=DOK2 PE=1 SV=2
O60506|HNRPQ_HUMAN	13	5	4.07333e+07	69603	Heterogeneous nuclear ribonucleoprotein Q OS=Homo sapiens GN=SYNCRIP PE=1 SV=2
O60610|DIAP1_HUMAN	12	10	43730000	141347	Protein diaphanous homolog 1 OS=Homo sapiens GN=DIAPH1 PE=1 SV=2
O60645|EXOC3_HUMAN	1	1	4.53667e+06	86845	Exocyst complex component 3 OS=Homo sapiens GN=EXOC3 PE=1 SV=2
O60664|PLIN3_HUMAN	20	5	9.06333e+07	47075	Perilipin-3 OS=Homo sapiens GN=PLIN3 PE=1 SV=3
O60674|JAK2_HUMAN	1	1	4.61333e+06	130673	Tyrosine-protein kinase JAK2 OS=Homo sapiens GN=JAK2 PE=1 SV=2
O60749|SNX2_HUMAN	18	7	1.59967e+08	58471	Sorting nexin-2 OS=Homo sapiens GN=SNX2 PE=1 SV=2
O60762|DPM1_HUMAN	13	2	1.72633e+07	29634	Dolichol-phosphate mannosyltransferase subunit 1 OS=Homo sapiens GN=DPM1 PE=1 SV=1
O60763|USO1_HUMAN	10	7	3.17867e+08	107895	General vesicular transport factor p115 OS=Homo sapiens GN=USO1 PE=1 SV=2
O60784|TOM1_HUMAN	11	3	2.53667e+06	53818	Target of Myb protein 1 OS=Homo sapiens GN=TOM1 PE=1 SV=2
O60884|DNJA2_HUMAN	7	2	28320000	45746	DnaJ homolog subfamily A member 2 OS=Homo sapiens GN=DNAJA2 PE=1 SV=1
O75054|IGSF3_HUMAN	11	9	6.91667e+07	135196	Immunoglobulin superfamily member 3 OS=Homo sapiens GN=IGSF3 PE=2 SV=3
O75083|WDR1_HUMAN	44	14	6.71667e+08	66194	WD repeat-containing protein 1 OS=Homo sapiens GN=WDR1 PE=1 SV=4
O75131|CPNE3_HUMAN	23	8	207600000	60131	Copine-3 OS=Homo sapiens GN=CPNE3 PE=1 SV=1
O75165|DJC13_HUMAN	16	24	81300000	254412	DnaJ homolog subfamily C member 13 OS=Homo sapiens GN=DNAJC13 PE=1 SV=5
O75223|GGCT_HUMAN	13	2	3.36333e+07	21008	Gamma-glutamylcyclotransferase OS=Homo sapiens GN=GGCT PE=1 SV=1
O75324|SNN_HUMAN	12	1	4.59333e+06	9497	Stannin OS=Homo sapiens GN=SNN PE=1 SV=1
O75326|SEM7A_HUMAN	2	1	1.07667e+07	74824	Semaphorin-7A OS=Homo sapiens GN=SEMA7A PE=1 SV=1
O75340|PDCD6_HUMAN	22	2	107760000	21868	Programmed cell death protein 6 OS=Homo sapiens GN=PDCD6 PE=1 SV=1
O75347|TBCA_HUMAN	8	1	23200000	12855	Tubulin-specific chaperone A OS=Homo sapiens GN=TBCA PE=1 SV=3
O75351|VPS4B_HUMAN	10	3	10830000	49302	Vacuolar protein sorting-associated protein 4B OS=Homo sapiens GN=VPS4B PE=1 SV=2
O75367|H2AY_HUMAN	5	1	1.18933e+07	39617	Core histone macro-H2A.1 OS=Homo sapiens GN=H2AFY PE=1 SV=4
O75368|SH3L1_HUMAN	59	4	2.16667e+08	12774	SH3 domain-binding glutamic acid-rich-like protein OS=Homo sapiens GN=SH3BGRL PE=1 SV=1
O75390|CISY_HUMAN	20	6	91200000	51712	Citrate synthase mitochondrial OS=Homo sapiens GN=CS PE=1 SV=2
O75396|SC22B_HUMAN	35	5	1.57967e+07	24593	Vesicle-trafficking protein SEC22b OS=Homo sapiens GN=SEC22B PE=1 SV=4
O75427|LRCH4_HUMAN	7	3	3.26967e+07	73450	Leucine-rich repeat and calponin homology domain-containing protein 4 OS=Homo sapiens GN=LRCH4 PE=1 SV=2
O75436|VP26A_HUMAN	23	5	5.81333e+07	38170	Vacuolar protein sorting-associated protein 26A OS=Homo sapiens GN=VPS26A PE=1 SV=2
O75531|BAF_HUMAN	29	2	295000000	10059	Barrier-to-autointegration factor OS=Homo sapiens GN=BANF1 PE=1 SV=1
O75534|CSDE1_HUMAN	10	6	18580000	88885	Cold shock domain-containing protein E1 OS=Homo sapiens GN=CSDE1 PE=1 SV=2
O75558|STX11_HUMAN	30	7	1.52267e+08	33196	Syntaxin-11 OS=Homo sapiens GN=STX11 PE=1 SV=1
O75563|SKAP2_HUMAN	11	3	6.80667e+07	41217	Src kinase-associated phosphoprotein 2 OS=Homo sapiens GN=SKAP2 PE=1 SV=1
O75629|CREG1_HUMAN	10	1	6.11333e+06	24075	Protein CREG1 OS=Homo sapiens GN=CREG1 PE=1 SV=1
O75643|U520_HUMAN	3	3	5.14333e+06	244505	U5 small nuclear ribonucleoprotein 200 kDa helicase OS=Homo sapiens GN=SNRNP200 PE=1 SV=2
O75695|XRP2_HUMAN	22	5	1.19867e+08	39641	Protein XRP2 OS=Homo sapiens GN=RP2 PE=1 SV=4
O75822|EIF3J_HUMAN	4	1	1.60567e+07	29062	Eukaryotic translation initiation factor 3 subunit J OS=Homo sapiens GN=EIF3J PE=1 SV=2
O75828|CBR3_HUMAN	15	1	6.77333e+06	30850	Carbonyl reductase [NADPH] 3 OS=Homo sapiens GN=CBR3 PE=1 SV=3
O75832|PSD10_HUMAN	25	3	2.03233e+07	24428	26S proteasome non-ATPase regulatory subunit 10 OS=Homo sapiens GN=PSMD10 PE=1 SV=1
O75874|IDHC_HUMAN	25	7	243000000	46659	Isocitrate dehydrogenase [NADP] cytoplasmic OS=Homo sapiens GN=IDH1 PE=1 SV=2
O75915|PRAF3_HUMAN	16	2	1.05133e+08	21615	PRA1 family protein 3 OS=Homo sapiens GN=ARL6IP5 PE=1 SV=1
O75923|DYSF_HUMAN	30	39	1.06167e+08	237293	Dysferlin OS=Homo sapiens GN=DYSF PE=1 SV=1
O75947|ATP5H_HUMAN	27	3	100200000	18491	ATP synthase subunit d mitochondrial OS=Homo sapiens GN=ATP5H PE=1 SV=3
O75955|FLOT1_HUMAN	29	10	4.28933e+07	47355	Flotillin-1 OS=Homo sapiens GN=FLOT1 PE=1 SV=3
O75995|SASH3_HUMAN	16	3	1.86333e+07	41596	SAM and SH3 domain-containing protein 3 OS=Homo sapiens GN=SASH3 PE=1 SV=2
O76003|GLRX3_HUMAN	4	1	3.68667e+07	37432	Glutaredoxin-3 OS=Homo sapiens GN=GLRX3 PE=1 SV=2
O76094|SRP72_HUMAN	2	1	9880000	74606	Signal recognition particle subunit SRP72 OS=Homo sapiens GN=SRP72 PE=1 SV=3
O94788|AL1A2_HUMAN	51	16	2.10833e+08	56724	Retinal dehydrogenase 2 OS=Homo sapiens GN=ALDH1A2 PE=1 SV=3
O94804|STK10_HUMAN	11	6	1.17133e+08	112135	Serine/threonine-protein kinase 10 OS=Homo sapiens GN=STK10 PE=1 SV=1
O94885|SASH1_HUMAN	2	1	7.94667e+06	136653	SAM and SH3 domain-containing protein 1 OS=Homo sapiens GN=SASH1 PE=1 SV=3
O94887|FARP2_HUMAN	4	2	8.42333e+06	119888	FERM RhoGEF and pleckstrin domain-containing protein 2 OS=Homo sapiens GN=FARP2 PE=1 SV=3
O94903|PROSC_HUMAN	17	3	3.12333e+07	30344	Proline synthase co-transcribed bacterial homolog protein OS=Homo sapiens GN=PROSC PE=1 SV=1
O94925|GLSK_HUMAN	10	4	1.94167e+07	73461	Glutaminase kidney isoform mitochondrial OS=Homo sapiens GN=GLS PE=1 SV=1
O94973|AP2A2_HUMAN	19	8	23880000	103960	AP-2 complex subunit alpha-2 OS=Homo sapiens GN=AP2A2 PE=1 SV=2
O95164|UBL3_HUMAN	13	1	2.43667e+07	13157	Ubiquitin-like protein 3 OS=Homo sapiens GN=UBL3 PE=1 SV=1
O95183|VAMP5_HUMAN	11	1	9.78333e+06	12805	Vesicle-associated membrane protein 5 OS=Homo sapiens GN=VAMP5 PE=1 SV=1
O95197|RTN3_HUMAN	4	1	133300000	112611	Reticulon-3 OS=Homo sapiens GN=RTN3 PE=1 SV=2
O95202|LETM1_HUMAN	4	2	1.35167e+07	83354	LETM1 and EF-hand domain-containing protein 1 mitochondrial OS=Homo sapiens GN=LETM1 PE=1 SV=1
O95274|LYPD3_HUMAN	8	2	4.37667e+07	35971	Ly6/PLAUR domain-containing protein 3 OS=Homo sapiens GN=LYPD3 PE=1 SV=2
O95297|MPZL1_HUMAN	6	1	5.21667e+06	29082	Myelin protein zero-like protein 1 OS=Homo sapiens GN=MPZL1 PE=1 SV=1
O95319|CELF2_HUMAN	3	1	11120000	54285	CUGBP Elav-like family member 2 OS=Homo sapiens GN=CELF2 PE=1 SV=1
O95336|6PGL_HUMAN	36	7	81400000	27547	6-phosphogluconolactonase OS=Homo sapiens GN=PGLS PE=1 SV=2
O95352|ATG7_HUMAN	9	4	1.85867e+07	77960	Ubiquitin-like modifier-activating enzyme ATG7 OS=Homo sapiens GN=ATG7 PE=1 SV=1
O95379|TFIP8_HUMAN	22	3	123400000	23003	Tumor necrosis factor alpha-induced protein 8 OS=Homo sapiens GN=TNFAIP8 PE=1 SV=1
O95466|FMNL1_HUMAN	18	7	9.63333e+07	121853	Formin-like protein 1 OS=Homo sapiens GN=FMNL1 PE=1 SV=3
O95470|SGPL1_HUMAN	8	3	2.64667e+07	63524	Sphingosine-1-phosphate lyase 1 OS=Homo sapiens GN=SGPL1 PE=1 SV=3
O95479|G6PE_HUMAN	21	13	1.12367e+08	88893	GDH/6PGL endoplasmic bifunctional protein OS=Homo sapiens GN=H6PD PE=1 SV=2
O95497|VNN1_HUMAN	3	1	2963392	57012	Pantetheinase OS=Homo sapiens GN=VNN1 PE=1 SV=2
O95571|ETHE1_HUMAN	15	3	5.15333e+07	27873	Persulfide dioxygenase ETHE1 mitochondrial OS=Homo sapiens GN=ETHE1 PE=1 SV=2
O95573|ACSL3_HUMAN	21	7	3.91867e+07	80420	Long-chain-fatty-acid--CoA ligase 3 OS=Homo sapiens GN=ACSL3 PE=1 SV=3
O95671|ASML_HUMAN	10	4	2.01833e+07	68857	N-acetylserotonin O-methyltransferase-like protein OS=Homo sapiens GN=ASMTL PE=1 SV=3
O95678|K2C75_HUMAN	8	1	7640000	59560	Keratin type II cytoskeletal 75 OS=Homo sapiens GN=KRT75 PE=1 SV=2
O95716|RAB3D_HUMAN	26	3	2.29333e+07	24267	Ras-related protein Rab-3D OS=Homo sapiens GN=RAB3D PE=1 SV=1
O95721|SNP29_HUMAN	10	2	20600000	28970	Synaptosomal-associated protein 29 OS=Homo sapiens GN=SNAP29 PE=1 SV=1
O95747|OXSR1_HUMAN	10	4	4.68333e+07	58022	Serine/threonine-protein kinase OSR1 OS=Homo sapiens GN=OXSR1 PE=1 SV=1
O95782|AP2A1_HUMAN	25	13	5.81333e+07	107546	AP-2 complex subunit alpha-1 OS=Homo sapiens GN=AP2A1 PE=1 SV=3
O95865|DDAH2_HUMAN	29	5	44600000	29644	N(G) N(G)-dimethylarginine dimethylaminohydrolase 2 OS=Homo sapiens GN=DDAH2 PE=1 SV=1
O95881|TXD12_HUMAN	26	3	4.02667e+07	19206	Thioredoxin domain-containing protein 12 OS=Homo sapiens GN=TXNDC12 PE=1 SV=1
P00338|LDHA_HUMAN	25	6	2.33333e+08	36689	L-lactate dehydrogenase A chain OS=Homo sapiens GN=LDHA PE=1 SV=2
P00367|DHE3_HUMAN	33	11	2.33867e+08	61398	Glutamate dehydrogenase 1 mitochondrial OS=Homo sapiens GN=GLUD1 PE=1 SV=2
P00387|NB5R3_HUMAN	39	7	1.20133e+08	34235	NADH-cytochrome b5 reductase 3 OS=Homo sapiens GN=CYB5R3 PE=1 SV=3
P00390|GSHR_HUMAN	13	4	61100000	56257	Glutathione reductase mitochondrial OS=Homo sapiens GN=GSR PE=1 SV=2
P00403|COX2_HUMAN	20	3	91000000	25565	Cytochrome c oxidase subunit 2 OS=Homo sapiens GN=MT-CO2 PE=1 SV=1
P00441|SODC_HUMAN	26	3	3.69667e+07	15936	Superoxide dismutase [Cu-Zn] OS=Homo sapiens GN=SOD1 PE=1 SV=2
P00450|CERU_HUMAN	12	8	7.65333e+07	122205	Ceruloplasmin OS=Homo sapiens GN=CP PE=1 SV=1
P00488|F13A_HUMAN	28	12	243800000	83267	Coagulation factor XIII A chain OS=Homo sapiens GN=F13A1 PE=1 SV=4
P00491|PNPH_HUMAN	45	8	7.20667e+07	32118	Purine nucleoside phosphorylase OS=Homo sapiens GN=PNP PE=1 SV=2
P00492|HPRT_HUMAN	30	5	1.04467e+08	24579	Hypoxanthine-guanine phosphoribosyltransferase OS=Homo sapiens GN=HPRT1 PE=1 SV=2
P00505|AATM_HUMAN	23	6	5.38133e+07	47518	Aspartate aminotransferase mitochondrial OS=Homo sapiens GN=GOT2 PE=1 SV=3
P00558|PGK1_HUMAN	50	12	1.15567e+09	44615	Phosphoglycerate kinase 1 OS=Homo sapiens GN=PGK1 PE=1 SV=3
P00734|THRB_HUMAN	23	8	4.22667e+07	70037	Prothrombin OS=Homo sapiens GN=F2 PE=1 SV=2
P00736|C1R_HUMAN	20	9	7.98333e+07	80119	Complement C1r subcomponent OS=Homo sapiens GN=C1R PE=1 SV=2
P00738|HPT_HUMAN	18	3	7.83333e+07	45205	Haptoglobin OS=Homo sapiens GN=HP PE=1 SV=1
P00739|HPTR_HUMAN	28	4	1.33067e+08	39030	Haptoglobin-related protein OS=Homo sapiens GN=HPR PE=2 SV=2
P00747|PLMN_HUMAN	41	21	640000000	90569	Plasminogen OS=Homo sapiens GN=PLG PE=1 SV=2
P00918|CAH2_HUMAN	24	4	193100000	29246	Carbonic anhydrase 2 OS=Homo sapiens GN=CA2 PE=1 SV=2
P01008|ANT3_HUMAN	30	10	9.88333e+07	52602	Antithrombin-III OS=Homo sapiens GN=SERPINC1 PE=1 SV=1
P01009|A1AT_HUMAN	35	1	9.60333e+07	46737	Alpha-1-antitrypsin OS=Homo sapiens GN=SERPINA1 PE=1 SV=3
P01011|AACT_HUMAN	38	11	1.25833e+08	47651	Alpha-1-antichymotrypsin OS=Homo sapiens GN=SERPINA3 PE=1 SV=2
P01023|A2MG_HUMAN	18	18	1.24167e+08	163290	Alpha-2-macroglobulin OS=Homo sapiens GN=A2M PE=1 SV=3
P01024|CO3_HUMAN	45	50	7.24667e+08	187147	Complement C3 OS=Homo sapiens GN=C3 PE=1 SV=2
P01031|CO5_HUMAN	9	10	75900000	188304	Complement C5 OS=Homo sapiens GN=C5 PE=1 SV=4
P01040|CYTA_HUMAN	43	3	427000000	11006	Cystatin-A OS=Homo sapiens GN=CSTA PE=1 SV=1
P01042|KNG1_HUMAN	7	3	23700000	71957	Kininogen-1 OS=Homo sapiens GN=KNG1 PE=1 SV=2
P01111|RASN_HUMAN	35	1	3.28433e+07	21229	GTPase NRas OS=Homo sapiens GN=NRAS PE=1 SV=1
P01116|RASK_HUMAN	27	1	58600000	21656	GTPase KRas OS=Homo sapiens GN=KRAS PE=1 SV=1
P01597|KV139_HUMAN	29	1	4.96633e+07	12737	Immunoglobulin kappa variable 1-39 OS=Homo sapiens GN=IGKV1-39 PE=1 SV=2
P01602|KV105_HUMAN	25	1	4.84333e+07	12782	Immunoglobulin kappa variable 1-5 OS=Homo sapiens GN=IGKV1-5 PE=1 SV=2
P01619|KV320_HUMAN	49	1	130500000	12557	Immunoglobulin kappa variable 3-20 OS=Homo sapiens GN=IGKV3-20 PE=1 SV=2
P01714|LV319_HUMAN	16	1	1.88733e+07	12042	Immunoglobulin lambda variable 3-19 OS=Homo sapiens GN=IGLV3-19 PE=1 SV=2
P01717|LV325_HUMAN	27	1	1.85567e+07	12011	Immunoglobulin lambda variable 3-25 OS=Homo sapiens GN=IGLV3-25 PE=1 SV=2
P01768|HV330_HUMAN	23	1	8.78667e+06	12947	Immunoglobulin heavy variable 3-30 OS=Homo sapiens GN=IGHV3-30 PE=1 SV=2
P01834|IGKC_HUMAN	80	7	3.71667e+09	11765	Immunoglobulin kappa constant OS=Homo sapiens GN=IGKC PE=1 SV=2
P01860|IGHG3_HUMAN	35	1	2.06133e+07	41287	Immunoglobulin heavy constant gamma 3 OS=Homo sapiens GN=IGHG3 PE=1 SV=2
P01861|IGHG4_HUMAN	48	3	3.48467e+07	35941	Immunoglobulin heavy constant gamma 4 OS=Homo sapiens GN=IGHG4 PE=1 SV=1
P01876|IGHA1_HUMAN	37	4	3.65667e+08	37655	Immunoglobulin heavy constant alpha 1 OS=Homo sapiens GN=IGHA1 PE=1 SV=2
P01880|IGHD_HUMAN	3	1	5.73333e+06	42353	Immunoglobulin heavy constant delta OS=Homo sapiens GN=IGHD PE=1 SV=3
P01903|DRA_HUMAN	49	23	2.07933e+10	28607	HLA class II histocompatibility antigen DR alpha chain OS=Homo sapiens GN=HLA-DRA PE=1 SV=1
P02533|K1C14_HUMAN	51	13	305000000	51562	Keratin type I cytoskeletal 14 OS=Homo sapiens GN=KRT14 PE=1 SV=4
P02538|K2C6A_HUMAN	34	2	77600000	60045	Keratin type II cytoskeletal 6A OS=Homo sapiens GN=KRT6A PE=1 SV=3
P02647|APOA1_HUMAN	47	11	8.05667e+08	30778	Apolipoprotein A-I OS=Homo sapiens GN=APOA1 PE=1 SV=1
P02649|APOE_HUMAN	35	8	2.44167e+08	36154	Apolipoprotein E OS=Homo sapiens GN=APOE PE=1 SV=1
P02656|APOC3_HUMAN	44	3	327900000	10852	Apolipoprotein C-III OS=Homo sapiens GN=APOC3 PE=1 SV=1
P02743|SAMP_HUMAN	18	3	8.80333e+07	25387	Serum amyloid P-component OS=Homo sapiens GN=APCS PE=1 SV=2
P02745|C1QA_HUMAN	13	2	1.24167e+08	26017	Complement C1q subcomponent subunit A OS=Homo sapiens GN=C1QA PE=1 SV=2
P02747|C1QC_HUMAN	12	2	224000000	25774	Complement C1q subcomponent subunit C OS=Homo sapiens GN=C1QC PE=1 SV=3
P02748|CO9_HUMAN	11	6	6.23333e+07	63173	Complement component C9 OS=Homo sapiens GN=C9 PE=1 SV=2
P02749|APOH_HUMAN	44	9	646200000	38298	Beta-2-glycoprotein 1 OS=Homo sapiens GN=APOH PE=1 SV=3
P02750|A2GL_HUMAN	16	3	7.83407e+06	38178	Leucine-rich alpha-2-glycoprotein OS=Homo sapiens GN=LRG1 PE=1 SV=2
P02751|FINC_HUMAN	7	9	12650000	262622	Fibronectin OS=Homo sapiens GN=FN1 PE=1 SV=4
P02760|AMBP_HUMAN	19	5	4.41133e+07	39000	Protein AMBP OS=Homo sapiens GN=AMBP PE=1 SV=1
P02763|A1AG1_HUMAN	17	3	45000000	23512	Alpha-1-acid glycoprotein 1 OS=Homo sapiens GN=ORM1 PE=1 SV=1
P02765|FETUA_HUMAN	10	2	4.63667e+07	39325	Alpha-2-HS-glycoprotein OS=Homo sapiens GN=AHSG PE=1 SV=1
P02766|TTHY_HUMAN	24	2	4.80333e+07	15887	Transthyretin OS=Homo sapiens GN=TTR PE=1 SV=1
P02774|VTDB_HUMAN	16	4	9532000	52964	Vitamin D-binding protein OS=Homo sapiens GN=GC PE=1 SV=1
P02786|TFR1_HUMAN	38	23	9.88667e+08	84871	Transferrin receptor protein 1 OS=Homo sapiens GN=TFRC PE=1 SV=2
P02787|TRFE_HUMAN	39	21	803000000	77064	Serotransferrin OS=Homo sapiens GN=TF PE=1 SV=3
P02790|HEMO_HUMAN	21	5	1.43333e+08	51676	Hemopexin OS=Homo sapiens GN=HPX PE=1 SV=2
P02792|FRIL_HUMAN	9	1	32310000	20020	Ferritin light chain OS=Homo sapiens GN=FTL PE=1 SV=2
P04003|C4BPA_HUMAN	36	13	3.50667e+08	67033	C4b-binding protein alpha chain OS=Homo sapiens GN=C4BPA PE=1 SV=2
P04004|VTNC_HUMAN	30	12	1.18867e+09	54306	Vitronectin OS=Homo sapiens GN=VTN PE=1 SV=1
P04040|CATA_HUMAN	40	17	272000000	59756	Catalase OS=Homo sapiens GN=CAT PE=1 SV=3
P04075|ALDOA_HUMAN	58	13	6.44333e+08	39420	Fructose-bisphosphate aldolase A OS=Homo sapiens GN=ALDOA PE=1 SV=2
P04080|CYTB_HUMAN	77	6	1.73667e+09	11140	Cystatin-B OS=Homo sapiens GN=CSTB PE=1 SV=2
P04083|ANXA1_HUMAN	48	13	1.72067e+09	38714	Annexin A1 OS=Homo sapiens GN=ANXA1 PE=1 SV=2
P04114|APOB_HUMAN	45	159	3241000000	515611	Apolipoprotein B-100 OS=Homo sapiens GN=APOB PE=1 SV=2
P04217|A1BG_HUMAN	20	6	1.29767e+08	54254	Alpha-1B-glycoprotein OS=Homo sapiens GN=A1BG PE=1 SV=4
P04229|2B11_HUMAN	47	2	8.08233e+07	29914	HLA class II histocompatibility antigen DRB1-1 beta chain OS=Homo sapiens GN=HLA-DRB1 PE=1 SV=2
P04264|K2C1_HUMAN	59	61	4.02667e+09	66039	Keratin type II cytoskeletal 1 OS=Homo sapiens GN=KRT1 PE=1 SV=6
P04406|G3P_HUMAN	70	23	2.45733e+09	36053	Glyceraldehyde-3-phosphate dehydrogenase OS=Homo sapiens GN=GAPDH PE=1 SV=3
P04440|DPB1_HUMAN	37	2	1.26359e+09	29159	HLA class II histocompatibility antigen DP beta 1 chain OS=Homo sapiens GN=HLA-DPB1 PE=1 SV=1
P04632|CPNS1_HUMAN	33	5	7.35333e+07	28316	Calpain small subunit 1 OS=Homo sapiens GN=CAPNS1 PE=1 SV=1
P04792|HSPB1_HUMAN	36	4	150200000	22783	Heat shock protein beta-1 OS=Homo sapiens GN=HSPB1 PE=1 SV=2
P04839|CY24B_HUMAN	20	7	5.03333e+08	65336	Cytochrome b-245 heavy chain OS=Homo sapiens GN=CYBB PE=1 SV=2
P04843|RPN1_HUMAN	38	17	1.90133e+08	68569	Dolichyl-diphosphooligosaccharide--protein glycosyltransferase subunit 1 OS=Homo sapiens GN=RPN1 PE=1 SV=1
P04844|RPN2_HUMAN	39	14	1.31767e+08	69284	Dolichyl-diphosphooligosaccharide--protein glycosyltransferase subunit 2 OS=Homo sapiens GN=RPN2 PE=1 SV=3
P04899|GNAI2_HUMAN	61	22	4.91667e+09	40451	Guanine nucleotide-binding protein G(i) subunit alpha-2 OS=Homo sapiens GN=GNAI2 PE=1 SV=3
P04920|B3A2_HUMAN	5	4	7.19667e+07	137009	Anion exchange protein 2 OS=Homo sapiens GN=SLC4A2 PE=1 SV=4
P05023|AT1A1_HUMAN	32	16	1.56433e+09	112896	Sodium/potassium-transporting ATPase subunit alpha-1 OS=Homo sapiens GN=ATP1A1 PE=1 SV=1
P05026|AT1B1_HUMAN	41	9	7.88333e+08	35061	Sodium/potassium-transporting ATPase subunit beta-1 OS=Homo sapiens GN=ATP1B1 PE=1 SV=1
P05089|ARGI1_HUMAN	42	9	5.20667e+06	34735	Arginase-1 OS=Homo sapiens GN=ARG1 PE=1 SV=2
P05090|APOD_HUMAN	6	1	6.64333e+07	21276	Apolipoprotein D OS=Homo sapiens GN=APOD PE=1 SV=1
P05091|ALDH2_HUMAN	35	6	1.19267e+08	56381	Aldehyde dehydrogenase mitochondrial OS=Homo sapiens GN=ALDH2 PE=1 SV=2
P05106|ITB3_HUMAN	5	3	20530000	87058	Integrin beta-3 OS=Homo sapiens GN=ITGB3 PE=1 SV=2
P05107|ITB2_HUMAN	50	2	722000000	84782	Integrin beta-2 OS=Homo sapiens GN=ITGB2 PE=1 SV=2
P05109|S10A8_HUMAN	38	5	1531000000	10835	Protein S100-A8 OS=Homo sapiens GN=S100A8 PE=1 SV=1
P05141|ADT2_HUMAN	31	4	1.62033e+08	32852	ADP/ATP translocase 2 OS=Homo sapiens GN=SLC25A5 PE=1 SV=7
P05155|IC1_HUMAN	9	4	1.00567e+08	55154	Plasma protease C1 inhibitor OS=Homo sapiens GN=SERPING1 PE=1 SV=2
P05164|PERM_HUMAN	21	11	1.41667e+08	83869	Myeloperoxidase OS=Homo sapiens GN=MPO PE=1 SV=1
P05198|IF2A_HUMAN	21	5	2.32033e+07	36112	Eukaryotic translation initiation factor 2 subunit 1 OS=Homo sapiens GN=EIF2S1 PE=1 SV=3
P05362|ICAM1_HUMAN	45	28	4740000000	57825	Intercellular adhesion molecule 1 OS=Homo sapiens GN=ICAM1 PE=1 SV=2
P05386|RLA1_HUMAN	67	2	1.02533e+08	11514	60S acidic ribosomal protein P1 OS=Homo sapiens GN=RPLP1 PE=1 SV=1
P05387|RLA2_HUMAN	86	5	4.75667e+08	11665	60S acidic ribosomal protein P2 OS=Homo sapiens GN=RPLP2 PE=1 SV=1
P05388|RLA0_HUMAN	50	6	80250000	34274	60S acidic ribosomal protein P0 OS=Homo sapiens GN=RPLP0 PE=1 SV=1
P05546|HEP2_HUMAN	16	4	23240000	57071	Heparin cofactor 2 OS=Homo sapiens GN=SERPIND1 PE=1 SV=3
P05556|ITB1_HUMAN	28	15	374000000	88415	Integrin beta-1 OS=Homo sapiens GN=ITGB1 PE=1 SV=2
P05771|KPCB_HUMAN	22	5	6.98333e+07	76869	Protein kinase C beta type OS=Homo sapiens GN=PRKCB PE=1 SV=4
P06126|CD1A_HUMAN	23	3	1.00767e+07	37077	T-cell surface glycoprotein CD1a OS=Homo sapiens GN=CD1A PE=1 SV=4
P06213|INSR_HUMAN	4	4	1.52933e+07	156332	Insulin receptor OS=Homo sapiens GN=INSR PE=1 SV=4
P06312|KV401_HUMAN	22	1	40000000	13380	Immunoglobulin kappa variable 4-1 OS=Homo sapiens GN=IGKV4-1 PE=1 SV=1
P06331|HV434_HUMAN	13	2	2.75433e+07	13815	Immunoglobulin heavy variable 4-34 OS=Homo sapiens GN=IGHV4-34 PE=1 SV=2
P06396|GELS_HUMAN	29	14	1.43833e+09	85697	Gelsolin OS=Homo sapiens GN=GSN PE=1 SV=1
P06576|ATPB_HUMAN	47	18	4.64333e+08	56560	ATP synthase subunit beta mitochondrial OS=Homo sapiens GN=ATP5B PE=1 SV=3
P06702|S10A9_HUMAN	38	5	1.45167e+09	13242	Protein S100-A9 OS=Homo sapiens GN=S100A9 PE=1 SV=1
P06727|APOA4_HUMAN	13	4	1.40733e+08	45399	Apolipoprotein A-IV OS=Homo sapiens GN=APOA4 PE=1 SV=3
P06733|ENOA_HUMAN	55	18	2.30333e+09	47169	Alpha-enolase OS=Homo sapiens GN=ENO1 PE=1 SV=2
P06756|ITAV_HUMAN	13	10	1.07267e+08	116038	Integrin alpha-V OS=Homo sapiens GN=ITGAV PE=1 SV=2
P06899|H2B1J_HUMAN	12	3	1620000000	13904	Histone H2B type 1-J OS=Homo sapiens GN=HIST1H2BJ PE=1 SV=3
P07195|LDHB_HUMAN	27	5	2.28333e+08	36639	L-lactate dehydrogenase B chain OS=Homo sapiens GN=LDHB PE=1 SV=2
P07204|TRBM_HUMAN	25	7	43926000	60329	Thrombomodulin OS=Homo sapiens GN=THBD PE=1 SV=2
P07237|PDIA1_HUMAN	41	10	533000000	57116	Protein disulfide-isomerase OS=Homo sapiens GN=P4HB PE=1 SV=3
P07355|ANXA2_HUMAN	51	21	5.76333e+09	38604	Annexin A2 OS=Homo sapiens GN=ANXA2 PE=1 SV=2
P07357|CO8A_HUMAN	6	2	1.06233e+07	65163	Complement component C8 alpha chain OS=Homo sapiens GN=C8A PE=1 SV=2
P07360|CO8G_HUMAN	24	3	10080000	22277	Complement component C8 gamma chain OS=Homo sapiens GN=C8G PE=1 SV=3
P07384|CAN1_HUMAN	20	9	1.20467e+08	81890	Calpain-1 catalytic subunit OS=Homo sapiens GN=CAPN1 PE=1 SV=1
P07437|TBB5_HUMAN	73	4	1.09067e+09	49671	Tubulin beta chain OS=Homo sapiens GN=TUBB PE=1 SV=2
P07602|SAP_HUMAN	26	12	340900000	58113	Prosaposin OS=Homo sapiens GN=PSAP PE=1 SV=2
P07686|HEXB_HUMAN	12	5	2.23333e+07	63111	Beta-hexosaminidase subunit beta OS=Homo sapiens GN=HEXB PE=1 SV=3
P07737|PROF1_HUMAN	51	7	4570000000	15054	Profilin-1 OS=Homo sapiens GN=PFN1 PE=1 SV=2
P07741|APT_HUMAN	46	5	8.58333e+07	19608	Adenine phosphoribosyltransferase OS=Homo sapiens GN=APRT PE=1 SV=2
P07814|SYEP_HUMAN	10	8	2.31533e+07	170590	Bifunctional glutamate/proline--tRNA ligase OS=Homo sapiens GN=EPRS PE=1 SV=5
P07900|HS90A_HUMAN	43	12	592000000	84660	Heat shock protein HSP 90-alpha OS=Homo sapiens GN=HSP90AA1 PE=1 SV=5
P07948|LYN_HUMAN	45	16	2.84667e+08	58574	Tyrosine-protein kinase Lyn OS=Homo sapiens GN=LYN PE=1 SV=3
P07954|FUMH_HUMAN	26	7	7.76667e+07	54637	Fumarate hydratase mitochondrial OS=Homo sapiens GN=FH PE=1 SV=3
P07996|TSP1_HUMAN	2	2	7.33333e+06	129383	Thrombospondin-1 OS=Homo sapiens GN=THBS1 PE=1 SV=2
P08133|ANXA6_HUMAN	49	10	1.07533e+09	75873	Annexin A6 OS=Homo sapiens GN=ANXA6 PE=1 SV=3
P08236|BGLR_HUMAN	6	3	17800000	74732	Beta-glucuronidase OS=Homo sapiens GN=GUSB PE=1 SV=2
P08238|HS90B_HUMAN	42	12	561000000	83264	Heat shock protein HSP 90-beta OS=Homo sapiens GN=HSP90AB1 PE=1 SV=4
P08514|ITA2B_HUMAN	2	2	1.95733e+07	113377	Integrin alpha-IIb OS=Homo sapiens GN=ITGA2B PE=1 SV=3
P08519|APOA_HUMAN	6	16	2.68067e+08	501323	Apolipoprotein(a) OS=Homo sapiens GN=LPA PE=1 SV=1
P08567|PLEK_HUMAN	31	8	238900000	40125	Pleckstrin OS=Homo sapiens GN=PLEK PE=1 SV=3
P08571|CD14_HUMAN	15	3	1.16163e+07	40076	Monocyte differentiation antigen CD14 OS=Homo sapiens GN=CD14 PE=1 SV=2
P08574|CY1_HUMAN	16	3	18920000	35422	Cytochrome c1 heme protein mitochondrial OS=Homo sapiens GN=CYC1 PE=1 SV=3
P08582|TRFM_HUMAN	15	7	5.37667e+07	80215	Melanotransferrin OS=Homo sapiens GN=MELTF PE=1 SV=2
P08603|CFAH_HUMAN	6	5	3.64667e+07	139096	Complement factor H OS=Homo sapiens GN=CFH PE=1 SV=4
P08631|HCK_HUMAN	35	12	197000000	59600	Tyrosine-protein kinase HCK OS=Homo sapiens GN=HCK PE=1 SV=5
P08648|ITA5_HUMAN	16	11	2.91167e+08	114536	Integrin alpha-5 OS=Homo sapiens GN=ITGA5 PE=1 SV=2
P08670|VIME_HUMAN	62	25	1.13433e+09	53652	Vimentin OS=Homo sapiens GN=VIM PE=1 SV=4
P08708|RS17_HUMAN	25	2	36729000	15550	40S ribosomal protein S17 OS=Homo sapiens GN=RPS17 PE=1 SV=2
P08754|GNAI3_HUMAN	41	7	4.60333e+08	40532	Guanine nucleotide-binding protein G(k) subunit alpha OS=Homo sapiens GN=GNAI3 PE=1 SV=3
P08758|ANXA5_HUMAN	47	12	2.04667e+09	35937	Annexin A5 OS=Homo sapiens GN=ANXA5 PE=1 SV=2
P08779|K1C16_HUMAN	44	8	1.50933e+08	51268	Keratin type I cytoskeletal 16 OS=Homo sapiens GN=KRT16 PE=1 SV=4
P09104|ENOG_HUMAN	14	1	5.02333e+06	47269	Gamma-enolase OS=Homo sapiens GN=ENO2 PE=1 SV=3
P09211|GSTP1_HUMAN	63	12	1.22933e+09	23356	Glutathione S-transferase P OS=Homo sapiens GN=GSTP1 PE=1 SV=2
P09326|CD48_HUMAN	9	2	30900000	27683	CD48 antigen OS=Homo sapiens GN=CD48 PE=1 SV=2
P09382|LEG1_HUMAN	54	6	736000000	14716	Galectin-1 OS=Homo sapiens GN=LGALS1 PE=1 SV=2
P09467|F16P1_HUMAN	46	16	1076000000	36842	Fructose-1 6-bisphosphatase 1 OS=Homo sapiens GN=FBP1 PE=1 SV=5
P09496|CLCA_HUMAN	17	2	2.08367e+07	27077	Clathrin light chain A OS=Homo sapiens GN=CLTA PE=1 SV=1
P09525|ANXA4_HUMAN	54	16	1151000000	35883	Annexin A4 OS=Homo sapiens GN=ANXA4 PE=1 SV=4
P09543|CN37_HUMAN	10	3	78600000	47579	2' 3'-cyclic-nucleotide 3'-phosphodiesterase OS=Homo sapiens GN=CNP PE=1 SV=2
P09622|DLDH_HUMAN	15	4	46400000	54177	Dihydrolipoyl dehydrogenase mitochondrial OS=Homo sapiens GN=DLD PE=1 SV=2
P09651|ROA1_HUMAN	11	3	104000000	38747	Heterogeneous nuclear ribonucleoprotein A1 OS=Homo sapiens GN=HNRNPA1 PE=1 SV=5
P09758|TACD2_HUMAN	10	2	1.70167e+07	35709	Tumor-associated calcium signal transducer 2 OS=Homo sapiens GN=TACSTD2 PE=1 SV=3
P09769|FGR_HUMAN	24	8	1.50333e+08	59479	Tyrosine-protein kinase Fgr OS=Homo sapiens GN=FGR PE=1 SV=2
P09871|C1S_HUMAN	19	9	1.00433e+08	76685	Complement C1s subcomponent OS=Homo sapiens GN=C1S PE=1 SV=1
P09917|LOX5_HUMAN	16	8	3.64433e+07	77983	Arachidonate 5-lipoxygenase OS=Homo sapiens GN=ALOX5 PE=1 SV=2
P09960|LKHA4_HUMAN	37	16	2.33333e+08	69285	Leukotriene A-4 hydrolase OS=Homo sapiens GN=LTA4H PE=1 SV=2
P09972|ALDOC_HUMAN	18	2	6.05667e+07	39456	Fructose-bisphosphate aldolase C OS=Homo sapiens GN=ALDOC PE=1 SV=2
P0DMV9|HS71B_HUMAN	44	8	3.28333e+08	70052	Heat shock 70 kDa protein 1B OS=Homo sapiens GN=HSPA1B PE=1 SV=1
P0DOY3|IGLC3_HUMAN	60	1	1.40067e+08	11266	Immunoglobulin lambda constant 3 OS=Homo sapiens GN=IGLC3 PE=1 SV=1
P10114|RAP2A_HUMAN	63	3	2.22833e+07	20615	Ras-related protein Rap-2a OS=Homo sapiens GN=RAP2A PE=1 SV=1
P10124|SRGN_HUMAN	8	1	3.11433e+07	17652	Serglycin OS=Homo sapiens GN=SRGN PE=1 SV=3
P10253|LYAG_HUMAN	3	2	7660000	105324	Lysosomal alpha-glucosidase OS=Homo sapiens GN=GAA PE=1 SV=4
P10301|RRAS_HUMAN	36	6	1.56633e+08	23480	Ras-related protein R-Ras OS=Homo sapiens GN=RRAS PE=1 SV=1
P10398|ARAF_HUMAN	2	1	6750000	67585	Serine/threonine-protein kinase A-Raf OS=Homo sapiens GN=ARAF PE=1 SV=2
P10599|THIO_HUMAN	37	3	2380000000	11737	Thioredoxin OS=Homo sapiens GN=TXN PE=1 SV=3
P10606|COX5B_HUMAN	28	2	35000000	13696	Cytochrome c oxidase subunit 5B mitochondrial OS=Homo sapiens GN=COX5B PE=1 SV=2
P10644|KAP0_HUMAN	20	5	6.53333e+07	42982	cAMP-dependent protein kinase type I-alpha regulatory subunit OS=Homo sapiens GN=PRKAR1A PE=1 SV=1
P10768|ESTD_HUMAN	36	6	1.35733e+08	31463	S-formylglutathione hydrolase OS=Homo sapiens GN=ESD PE=1 SV=2
P10809|CH60_HUMAN	33	13	1.56533e+08	61055	60 kDa heat shock protein mitochondrial OS=Homo sapiens GN=HSPD1 PE=1 SV=2
P10909|CLUS_HUMAN	22	8	2.07333e+08	52495	Clusterin OS=Homo sapiens GN=CLU PE=1 SV=1
P11021|GRP78_HUMAN	46	26	1164000000	72333	78 kDa glucose-regulated protein OS=Homo sapiens GN=HSPA5 PE=1 SV=2
P11142|HSP7C_HUMAN	50	11	6.97333e+08	70898	Heat shock cognate 71 kDa protein OS=Homo sapiens GN=HSPA8 PE=1 SV=1
P11169|GTR3_HUMAN	6	3	138700000	53924	Solute carrier family 2 facilitated glucose transporter member 3 OS=Homo sapiens GN=SLC2A3 PE=1 SV=1
P11177|ODPB_HUMAN	15	4	3.21333e+07	39233	Pyruvate dehydrogenase E1 component subunit beta mitochondrial OS=Homo sapiens GN=PDHB PE=1 SV=3
P11215|ITAM_HUMAN	48	46	3.42667e+09	127178	Integrin alpha-M OS=Homo sapiens GN=ITGAM PE=1 SV=2
P11216|PYGB_HUMAN	8	3	1.05233e+07	96696	Glycogen phosphorylase brain form OS=Homo sapiens GN=PYGB PE=1 SV=5
P11279|LAMP1_HUMAN	14	6	6.06667e+08	44882	Lysosome-associated membrane glycoprotein 1 OS=Homo sapiens GN=LAMP1 PE=1 SV=3
P11310|ACADM_HUMAN	3	1	1.36733e+07	46588	Medium-chain specific acyl-CoA dehydrogenase mitochondrial OS=Homo sapiens GN=ACADM PE=1 SV=1
P11387|TOP1_HUMAN	9	5	44700000	90726	DNA topoisomerase 1 OS=Homo sapiens GN=TOP1 PE=1 SV=2
P11413|G6PD_HUMAN	39	15	3.64667e+08	59257	Glucose-6-phosphate 1-dehydrogenase OS=Homo sapiens GN=G6PD PE=1 SV=4
P11498|PYC_HUMAN	5	4	1.06733e+07	129634	Pyruvate carboxylase mitochondrial OS=Homo sapiens GN=PC PE=1 SV=2
P11717|MPRI_HUMAN	7	12	4.06333e+07	274373	Cation-independent mannose-6-phosphate receptor OS=Homo sapiens GN=IGF2R PE=1 SV=3
P11766|ADHX_HUMAN	22	5	5.20367e+07	39724	Alcohol dehydrogenase class-3 OS=Homo sapiens GN=ADH5 PE=1 SV=4
P11940|PABP1_HUMAN	13	2	52200000	70671	Polyadenylate-binding protein 1 OS=Homo sapiens GN=PABPC1 PE=1 SV=2
P12235|ADT1_HUMAN	27	2	2.12633e+07	33065	ADP/ATP translocase 1 OS=Homo sapiens GN=SLC25A4 PE=1 SV=4
P12268|IMDH2_HUMAN	25	7	2.65333e+07	55805	Inosine-5'-monophosphate dehydrogenase 2 OS=Homo sapiens GN=IMPDH2 PE=1 SV=2
P12277|KCRB_HUMAN	45	11	2.13667e+08	42644	Creatine kinase B-type OS=Homo sapiens GN=CKB PE=1 SV=1
P12814|ACTN1_HUMAN	50	3	85700000	103058	Alpha-actinin-1 OS=Homo sapiens GN=ACTN1 PE=1 SV=2
P12821|ACE_HUMAN	28	19	377900000	149714	Angiotensin-converting enzyme OS=Homo sapiens GN=ACE PE=1 SV=1
P12931|SRC_HUMAN	29	9	141800000	59835	Proto-oncogene tyrosine-protein kinase Src OS=Homo sapiens GN=SRC PE=1 SV=3
P12955|PEPD_HUMAN	18	6	4.17667e+07	54548	Xaa-Pro dipeptidase OS=Homo sapiens GN=PEPD PE=1 SV=3
P12956|XRCC6_HUMAN	15	6	39900000	69843	X-ray repair cross-complementing protein 6 OS=Homo sapiens GN=XRCC6 PE=1 SV=2
P13010|XRCC5_HUMAN	6	3	3.98667e+07	82705	X-ray repair cross-complementing protein 5 OS=Homo sapiens GN=XRCC5 PE=1 SV=3
P13284|GILT_HUMAN	33	4	2.16067e+08	27964	Gamma-interferon-inducible lysosomal thiol reductase OS=Homo sapiens GN=IFI30 PE=1 SV=3
P13473|LAMP2_HUMAN	7	2	5.13167e+07	44961	Lysosome-associated membrane glycoprotein 2 OS=Homo sapiens GN=LAMP2 PE=1 SV=2
P13489|RINI_HUMAN	47	13	3.75667e+08	49974	Ribonuclease inhibitor OS=Homo sapiens GN=RNH1 PE=1 SV=2
P13612|ITA4_HUMAN	9	5	4.23667e+07	114899	Integrin alpha-4 OS=Homo sapiens GN=ITGA4 PE=1 SV=3
P13639|EF2_HUMAN	31	16	278500000	95338	Elongation factor 2 OS=Homo sapiens GN=EEF2 PE=1 SV=4
P13645|K1C10_HUMAN	53	40	1980000000	58827	Keratin type I cytoskeletal 10 OS=Homo sapiens GN=KRT10 PE=1 SV=6
P13647|K2C5_HUMAN	35	9	2.85667e+08	62378	Keratin type II cytoskeletal 5 OS=Homo sapiens GN=KRT5 PE=1 SV=3
P13667|PDIA4_HUMAN	40	21	3.83667e+08	72933	Protein disulfide-isomerase A4 OS=Homo sapiens GN=PDIA4 PE=1 SV=2
P13674|P4HA1_HUMAN	10	4	24350000	61049	Prolyl 4-hydroxylase subunit alpha-1 OS=Homo sapiens GN=P4HA1 PE=1 SV=2
P13726|TF_HUMAN	9	2	1.66167e+07	33068	Tissue factor OS=Homo sapiens GN=F3 PE=1 SV=1
P13761|2B17_HUMAN	51	4	5.22333e+07	29822	HLA class II histocompatibility antigen DRB1-7 beta chain OS=Homo sapiens GN=HLA-DRB1 PE=1 SV=1
P13796|PLSL_HUMAN	65	35	1683000000	70289	Plastin-2 OS=Homo sapiens GN=LCP1 PE=1 SV=6
P13798|ACPH_HUMAN	10	5	3.25667e+07	81225	Acylamino-acid-releasing enzyme OS=Homo sapiens GN=APEH PE=1 SV=4
P13807|GYS1_HUMAN	8	3	9.31667e+06	83786	Glycogen [starch] synthase muscle OS=Homo sapiens GN=GYS1 PE=1 SV=2
P13861|KAP2_HUMAN	20	4	1.24507e+07	45518	cAMP-dependent protein kinase type II-alpha regulatory subunit OS=Homo sapiens GN=PRKAR2A PE=1 SV=2
P13995|MTDC_HUMAN	12	3	3.17533e+07	37895	Bifunctional methylenetetrahydrofolate dehydrogenase/cyclohydrolase mitochondrial OS=Homo sapiens GN=MTHFD2 PE=1 SV=2
P14174|MIF_HUMAN	17	2	7.71667e+07	12476	Macrophage migration inhibitory factor OS=Homo sapiens GN=MIF PE=1 SV=4
P14314|GLU2B_HUMAN	34	12	3.68667e+08	59426	Glucosidase 2 subunit beta OS=Homo sapiens GN=PRKCSH PE=1 SV=2
P14317|HCLS1_HUMAN	18	6	7.22333e+07	54014	Hematopoietic lineage cell-specific protein OS=Homo sapiens GN=HCLS1 PE=1 SV=3
P14324|FPPS_HUMAN	7	2	5.94333e+07	48276	Farnesyl pyrophosphate synthase OS=Homo sapiens GN=FDPS PE=1 SV=4
P14384|CBPM_HUMAN	21	6	1.17767e+08	50514	Carboxypeptidase M OS=Homo sapiens GN=CPM PE=1 SV=2
P14406|CX7A2_HUMAN	16	1	2.47467e+07	9396	Cytochrome c oxidase subunit 7A2 mitochondrial OS=Homo sapiens GN=COX7A2 PE=1 SV=1
P14550|AK1A1_HUMAN	27	7	8.72333e+07	36573	Alcohol dehydrogenase [NADP(+)] OS=Homo sapiens GN=AKR1A1 PE=1 SV=3
P14618|KPYM_HUMAN	52	28	2.07333e+09	57937	Pyruvate kinase PKM OS=Homo sapiens GN=PKM PE=1 SV=4
P14625|ENPL_HUMAN	39	22	1232000000	92469	Endoplasmin OS=Homo sapiens GN=HSP90B1 PE=1 SV=1
P14735|IDE_HUMAN	4	3	5.57333e+06	117968	Insulin-degrading enzyme OS=Homo sapiens GN=IDE PE=1 SV=4
P14854|CX6B1_HUMAN	14	1	1.04433e+07	10192	Cytochrome c oxidase subunit 6B1 OS=Homo sapiens GN=COX6B1 PE=1 SV=2
P14868|SYDC_HUMAN	18	6	3.47667e+07	57136	Aspartate--tRNA ligase cytoplasmic OS=Homo sapiens GN=DARS PE=1 SV=2
P14902|I23O1_HUMAN	27	9	1.10233e+08	45326	Indoleamine 2 3-dioxygenase 1 OS=Homo sapiens GN=IDO1 PE=1 SV=1
P14923|PLAK_HUMAN	27	12	4.64333e+07	81745	Junction plakoglobin OS=Homo sapiens GN=JUP PE=1 SV=3
P14927|QCR7_HUMAN	21	2	2.27367e+07	13530	Cytochrome b-c1 complex subunit 7 OS=Homo sapiens GN=UQCRB PE=1 SV=2
P15090|FABP4_HUMAN	48	4	4.51333e+08	14719	Fatty acid-binding protein adipocyte OS=Homo sapiens GN=FABP4 PE=1 SV=3
P15104|GLNA_HUMAN	4	1	4.94667e+06	42064	Glutamine synthetase OS=Homo sapiens GN=GLUL PE=1 SV=4
P15144|AMPN_HUMAN	43	41	3.82667e+09	109539	Aminopeptidase N OS=Homo sapiens GN=ANPEP PE=1 SV=4
P15151|PVR_HUMAN	18	3	63187400	45303	Poliovirus receptor OS=Homo sapiens GN=PVR PE=1 SV=2
P15153|RAC2_HUMAN	66	4	1.25267e+09	21429	Ras-related C3 botulinum toxin substrate 2 OS=Homo sapiens GN=RAC2 PE=1 SV=1
P15170|ERF3A_HUMAN	14	4	2.50667e+07	55756	Eukaryotic peptide chain release factor GTP-binding subunit ERF3A OS=Homo sapiens GN=GSPT1 PE=1 SV=1
P15309|PPAP_HUMAN	3	1	2.55233e+07	44566	Prostatic acid phosphatase OS=Homo sapiens GN=ACPP PE=1 SV=3
P15374|UCHL3_HUMAN	19	3	1.19967e+07	26183	Ubiquitin carboxyl-terminal hydrolase isozyme L3 OS=Homo sapiens GN=UCHL3 PE=1 SV=1
P15509|CSF2R_HUMAN	13	4	1.17867e+08	46207	Granulocyte-macrophage colony-stimulating factor receptor subunit alpha OS=Homo sapiens GN=CSF2RA PE=1 SV=1
P15529|MCP_HUMAN	4	1	11600000	43747	Membrane cofactor protein OS=Homo sapiens GN=CD46 PE=1 SV=3
P15586|GNS_HUMAN	6	3	1.79333e+07	62082	N-acetylglucosamine-6-sulfatase OS=Homo sapiens GN=GNS PE=1 SV=3
P15813|CD1D_HUMAN	12	2	21360000	37717	Antigen-presenting glycoprotein CD1d OS=Homo sapiens GN=CD1D PE=1 SV=1
P15924|DESP_HUMAN	17	35	5.77667e+07	331774	Desmoplakin OS=Homo sapiens GN=DSP PE=1 SV=3
P16050|LOX15_HUMAN	65	33	9.58333e+08	74804	Arachidonate 15-lipoxygenase OS=Homo sapiens GN=ALOX15 PE=1 SV=3
P16070|CD44_HUMAN	8	7	3.31667e+09	81538	CD44 antigen OS=Homo sapiens GN=CD44 PE=1 SV=3
P16150|LEUK_HUMAN	19	6	141000000	40322	Leukosialin OS=Homo sapiens GN=SPN PE=1 SV=1
P16152|CBR1_HUMAN	21	2	1.03033e+08	30375	Carbonyl reductase [NADPH] 1 OS=Homo sapiens GN=CBR1 PE=1 SV=3
P16333|NCK1_HUMAN	4	1	1.39733e+07	42864	Cytoplasmic protein NCK1 OS=Homo sapiens GN=NCK1 PE=1 SV=1
P16401|H15_HUMAN	5	1	1.12533e+07	22580	Histone H1.5 OS=Homo sapiens GN=HIST1H1B PE=1 SV=3
P16435|NCPR_HUMAN	20	8	7.03667e+07	76690	NADPH--cytochrome P450 reductase OS=Homo sapiens GN=POR PE=1 SV=2
P16615|AT2A2_HUMAN	25	13	8.27667e+07	114757	Sarcoplasmic/endoplasmic reticulum calcium ATPase 2 OS=Homo sapiens GN=ATP2A2 PE=1 SV=1
P16885|PLCG2_HUMAN	5	4	15190000	147870	1-phosphatidylinositol 4 5-bisphosphate phosphodiesterase gamma-2 OS=Homo sapiens GN=PLCG2 PE=1 SV=4
P17050|NAGAB_HUMAN	11	3	2.07333e+07	46565	Alpha-N-acetylgalactosaminidase OS=Homo sapiens GN=NAGA PE=1 SV=2
P17174|AATC_HUMAN	17	4	21400000	46248	Aspartate aminotransferase cytoplasmic OS=Homo sapiens GN=GOT1 PE=1 SV=3
P17252|KPCA_HUMAN	16	2	46160000	76750	Protein kinase C alpha type OS=Homo sapiens GN=PRKCA PE=1 SV=4
P17655|CAN2_HUMAN	17	7	37220000	79995	Calpain-2 catalytic subunit OS=Homo sapiens GN=CAPN2 PE=1 SV=6
P17813|EGLN_HUMAN	16	6	120000000	70578	Endoglin OS=Homo sapiens GN=ENG PE=1 SV=2
P17858|PFKAL_HUMAN	19	8	81300000	85018	ATP-dependent 6-phosphofructokinase liver type OS=Homo sapiens GN=PFKL PE=1 SV=6
P17927|CR1_HUMAN	14	19	5.94167e+08	223661	Complement receptor type 1 OS=Homo sapiens GN=CR1 PE=1 SV=3
P17931|LEG3_HUMAN	13	3	1.96767e+08	26152	Galectin-3 OS=Homo sapiens GN=LGALS3 PE=1 SV=5
P17987|TCPA_HUMAN	24	9	1.12567e+08	60344	T-complex protein 1 subunit alpha OS=Homo sapiens GN=TCP1 PE=1 SV=1
P18031|PTN1_HUMAN	18	5	32600000	49967	Tyrosine-protein phosphatase non-receptor type 1 OS=Homo sapiens GN=PTPN1 PE=1 SV=1
P18085|ARF4_HUMAN	36	2	1.10067e+08	20511	ADP-ribosylation factor 4 OS=Homo sapiens GN=ARF4 PE=1 SV=3
P18206|VINC_HUMAN	26	23	1.92667e+08	123799	Vinculin OS=Homo sapiens GN=VCL PE=1 SV=4
P18433|PTPRA_HUMAN	10	5	28500000	90600	Receptor-type tyrosine-protein phosphatase alpha OS=Homo sapiens GN=PTPRA PE=1 SV=2
P18510|IL1RA_HUMAN	20	2	5.89333e+07	20055	Interleukin-1 receptor antagonist protein OS=Homo sapiens GN=IL1RN PE=1 SV=1
P18669|PGAM1_HUMAN	53	9	3.05333e+08	28804	Phosphoglycerate mutase 1 OS=Homo sapiens GN=PGAM1 PE=1 SV=2
P19105|ML12A_HUMAN	56	8	661000000	19794	Myosin regulatory light chain 12A OS=Homo sapiens GN=MYL12A PE=1 SV=2
P19338|NUCL_HUMAN	2	1	2.88033e+06	76615	Nucleolin OS=Homo sapiens GN=NCL PE=1 SV=3
P19367|HXK1_HUMAN	12	7	2.28367e+07	102486	Hexokinase-1 OS=Homo sapiens GN=HK1 PE=1 SV=3
P19827|ITIH1_HUMAN	17	9	2.51833e+08	101389	Inter-alpha-trypsin inhibitor heavy chain H1 OS=Homo sapiens GN=ITIH1 PE=1 SV=3
P19838|NFKB1_HUMAN	7	4	2.03133e+07	105356	Nuclear factor NF-kappa-B p105 subunit OS=Homo sapiens GN=NFKB1 PE=1 SV=2
P19878|NCF2_HUMAN	18	6	5.48333e+07	59762	Neutrophil cytosol factor 2 OS=Homo sapiens GN=NCF2 PE=1 SV=2
P19971|TYPH_HUMAN	32	10	333000000	49956	Thymidine phosphorylase OS=Homo sapiens GN=TYMP PE=1 SV=2
P20020|AT2B1_HUMAN	17	9	198600000	138755	Plasma membrane calcium-transporting ATPase 1 OS=Homo sapiens GN=ATP2B1 PE=1 SV=3
P20039|2B1B_HUMAN	48	1	4.85667e+07	30160	HLA class II histocompatibility antigen DRB1-11 beta chain OS=Homo sapiens GN=HLA-DRB1 PE=1 SV=1
P20042|IF2B_HUMAN	13	3	1.68267e+07	38388	Eukaryotic translation initiation factor 2 subunit 2 OS=Homo sapiens GN=EIF2S2 PE=1 SV=2
P20073|ANXA7_HUMAN	21	7	438000000	52739	Annexin A7 OS=Homo sapiens GN=ANXA7 PE=1 SV=3
P20339|RAB5A_HUMAN	33	4	33800000	23659	Ras-related protein Rab-5A OS=Homo sapiens GN=RAB5A PE=1 SV=2
P20340|RAB6A_HUMAN	18	3	5.73333e+07	23593	Ras-related protein Rab-6A OS=Homo sapiens GN=RAB6A PE=1 SV=3
P20618|PSB1_HUMAN	42	6	1.08467e+08	26489	Proteasome subunit beta type-1 OS=Homo sapiens GN=PSMB1 PE=1 SV=2
P20645|MPRD_HUMAN	17	3	3.66233e+08	30993	Cation-dependent mannose-6-phosphate receptor OS=Homo sapiens GN=M6PR PE=1 SV=1
P20648|ATP4A_HUMAN	6	1	7.71667e+06	114119	Potassium-transporting ATPase alpha chain 1 OS=Homo sapiens GN=ATP4A PE=2 SV=5
P20700|LMNB1_HUMAN	5	2	7.22333e+06	66408	Lamin-B1 OS=Homo sapiens GN=LMNB1 PE=1 SV=2
P20701|ITAL_HUMAN	20	13	173000000	128769	Integrin alpha-L OS=Homo sapiens GN=ITGAL PE=1 SV=3
P20702|ITAX_HUMAN	44	32	1.06933e+09	127829	Integrin alpha-X OS=Homo sapiens GN=ITGAX PE=1 SV=3
P20936|RASA1_HUMAN	9	6	2.91467e+07	116403	Ras GTPase-activating protein 1 OS=Homo sapiens GN=RASA1 PE=1 SV=1
P21281|VATB2_HUMAN	65	15	2.77267e+08	56501	V-type proton ATPase subunit B brain isoform OS=Homo sapiens GN=ATP6V1B2 PE=1 SV=3
P21283|VATC1_HUMAN	29	7	87800000	43942	V-type proton ATPase subunit C 1 OS=Homo sapiens GN=ATP6V1C1 PE=1 SV=4
P21291|CSRP1_HUMAN	8	1	18120000	20567	Cysteine and glycine-rich protein 1 OS=Homo sapiens GN=CSRP1 PE=1 SV=3
P21397|AOFA_HUMAN	21	7	54800000	59682	Amine oxidase [flavin-containing] A OS=Homo sapiens GN=MAOA PE=1 SV=1
P21399|ACOC_HUMAN	5	3	7510000	98399	Cytoplasmic aconitate hydratase OS=Homo sapiens GN=ACO1 PE=1 SV=3
P21730|C5AR1_HUMAN	7	2	1.98333e+08	39336	C5a anaphylatoxin chemotactic receptor 1 OS=Homo sapiens GN=C5AR1 PE=1 SV=2
P21796|VDAC1_HUMAN	51	11	2.55333e+08	30773	Voltage-dependent anion-selective channel protein 1 OS=Homo sapiens GN=VDAC1 PE=1 SV=2
P21912|SDHB_HUMAN	9	2	1.78667e+07	31630	Succinate dehydrogenase [ubiquinone] iron-sulfur subunit mitochondrial OS=Homo sapiens GN=SDHB PE=1 SV=3
P21964|COMT_HUMAN	48	8	1.14883e+08	30037	Catechol O-methyltransferase OS=Homo sapiens GN=COMT PE=1 SV=2
P21980|TGM2_HUMAN	62	41	4678000000	77329	Protein-glutamine gamma-glutamyltransferase 2 OS=Homo sapiens GN=TGM2 PE=1 SV=2
P22059|OSBP1_HUMAN	7	4	41800000	89421	Oxysterol-binding protein 1 OS=Homo sapiens GN=OSBP PE=1 SV=1
P22102|PUR2_HUMAN	15	9	3.18067e+07	107767	Trifunctional purine biosynthetic protein adenosine-3 OS=Homo sapiens GN=GART PE=1 SV=1
P22234|PUR6_HUMAN	23	7	40400000	47079	Multifunctional protein ADE2 OS=Homo sapiens GN=PAICS PE=1 SV=3
P22307|NLTP_HUMAN	4	2	3.20667e+07	58994	Non-specific lipid-transfer protein OS=Homo sapiens GN=SCP2 PE=1 SV=2
P22314|UBA1_HUMAN	29	13	2.31833e+08	117849	Ubiquitin-like modifier-activating enzyme 1 OS=Homo sapiens GN=UBA1 PE=1 SV=3
P22492|H1T_HUMAN	5	1	26000000	22019	Histone H1t OS=Homo sapiens GN=HIST1H1T PE=2 SV=4
P22626|ROA2_HUMAN	23	5	1.11067e+08	37430	Heterogeneous nuclear ribonucleoproteins A2/B1 OS=Homo sapiens GN=HNRNPA2B1 PE=1 SV=2
P22681|CBL_HUMAN	1	1	6.33667e+06	99633	E3 ubiquitin-protein ligase CBL OS=Homo sapiens GN=CBL PE=1 SV=2
P22695|QCR2_HUMAN	22	6	6.08667e+07	48443	Cytochrome b-c1 complex subunit 2 mitochondrial OS=Homo sapiens GN=UQCRC2 PE=1 SV=3
P22792|CPN2_HUMAN	10	3	35080000	60557	Carboxypeptidase N subunit 2 OS=Homo sapiens GN=CPN2 PE=1 SV=3
P22897|MRC1_HUMAN	29	32	2.08833e+08	166011	Macrophage mannose receptor 1 OS=Homo sapiens GN=MRC1 PE=1 SV=1
P23141|EST1_HUMAN	36	14	315000000	62521	Liver carboxylesterase 1 OS=Homo sapiens GN=CES1 PE=1 SV=2
P23229|ITA6_HUMAN	11	8	4.24667e+07	126605	Integrin alpha-6 OS=Homo sapiens GN=ITGA6 PE=1 SV=5
P23284|PPIB_HUMAN	38	8	8.38667e+08	23743	Peptidyl-prolyl cis-trans isomerase B OS=Homo sapiens GN=PPIB PE=1 SV=2
P23368|MAOM_HUMAN	12	5	4.44333e+07	65444	NAD-dependent malic enzyme mitochondrial OS=Homo sapiens GN=ME2 PE=1 SV=1
P23381|SYWC_HUMAN	41	15	4.49667e+08	53165	Tryptophan--tRNA ligase cytoplasmic OS=Homo sapiens GN=WARS PE=1 SV=2
P23396|RS3_HUMAN	41	9	2.29467e+08	26688	40S ribosomal protein S3 OS=Homo sapiens GN=RPS3 PE=1 SV=2
P23458|JAK1_HUMAN	7	6	46100000	133277	Tyrosine-protein kinase JAK1 OS=Homo sapiens GN=JAK1 PE=1 SV=2
P23469|PTPRE_HUMAN	20	8	9.95667e+07	80642	Receptor-type tyrosine-protein phosphatase epsilon OS=Homo sapiens GN=PTPRE PE=1 SV=1
P23526|SAHH_HUMAN	16	5	109500000	47716	Adenosylhomocysteinase OS=Homo sapiens GN=AHCY PE=1 SV=4
P23528|COF1_HUMAN	51	13	5.68333e+09	18502	Cofilin-1 OS=Homo sapiens GN=CFL1 PE=1 SV=3
P23634|AT2B4_HUMAN	19	10	126600000	137920	Plasma membrane calcium-transporting ATPase 4 OS=Homo sapiens GN=ATP2B4 PE=1 SV=2
P24534|EF1B_HUMAN	29	3	4.91633e+07	24764	Elongation factor 1-beta OS=Homo sapiens GN=EEF1B2 PE=1 SV=3
P24539|AT5F1_HUMAN	9	2	4.91333e+07	28909	ATP synthase F(0) complex subunit B1 mitochondrial OS=Homo sapiens GN=ATP5F1 PE=1 SV=2
P24557|THAS_HUMAN	25	10	97850000	60518	Thromboxane-A synthase OS=Homo sapiens GN=TBXAS1 PE=1 SV=3
P24666|PPAC_HUMAN	37	4	26900000	18042	Low molecular weight phosphotyrosine protein phosphatase OS=Homo sapiens GN=ACP1 PE=1 SV=3
P24752|THIL_HUMAN	23	6	7.62333e+07	45200	Acetyl-CoA acetyltransferase mitochondrial OS=Homo sapiens GN=ACAT1 PE=1 SV=1
P25025|CXCR2_HUMAN	11	3	9.11267e+07	40759	C-X-C chemokine receptor type 2 OS=Homo sapiens GN=CXCR2 PE=1 SV=2
P25311|ZA2G_HUMAN	14	3	2.71933e+07	34259	Zinc-alpha-2-glycoprotein OS=Homo sapiens GN=AZGP1 PE=1 SV=2
P25398|RS12_HUMAN	28	3	1.22367e+08	14515	40S ribosomal protein S12 OS=Homo sapiens GN=RPS12 PE=1 SV=3
P25445|TNR6_HUMAN	4	1	6740000	37732	Tumor necrosis factor receptor superfamily member 6 OS=Homo sapiens GN=FAS PE=1 SV=1
P25705|ATPA_HUMAN	37	16	476000000	59751	ATP synthase subunit alpha mitochondrial OS=Homo sapiens GN=ATP5A1 PE=1 SV=1
P25774|CATS_HUMAN	27	5	99200000	37496	Cathepsin S OS=Homo sapiens GN=CTSS PE=1 SV=3
P25786|PSA1_HUMAN	10	2	2.60333e+07	29556	Proteasome subunit alpha type-1 OS=Homo sapiens GN=PSMA1 PE=1 SV=1
P25788|PSA3_HUMAN	9	2	2.20367e+07	28433	Proteasome subunit alpha type-3 OS=Homo sapiens GN=PSMA3 PE=1 SV=2
P25789|PSA4_HUMAN	6	1	4.18333e+07	29484	Proteasome subunit alpha type-4 OS=Homo sapiens GN=PSMA4 PE=1 SV=1
P25942|TNR5_HUMAN	20	2	2.19933e+07	30619	Tumor necrosis factor receptor superfamily member 5 OS=Homo sapiens GN=CD40 PE=1 SV=1
P26010|ITB7_HUMAN	3	1	4.64333e+06	86903	Integrin beta-7 OS=Homo sapiens GN=ITGB7 PE=1 SV=1
P26038|MOES_HUMAN	44	17	1.93667e+09	67820	Moesin OS=Homo sapiens GN=MSN PE=1 SV=3
P26196|DDX6_HUMAN	3	1	12170000	54417	Probable ATP-dependent RNA helicase DDX6 OS=Homo sapiens GN=DDX6 PE=1 SV=2
P26368|U2AF2_HUMAN	8	2	9.49867e+06	53501	Splicing factor U2AF 65 kDa subunit OS=Homo sapiens GN=U2AF2 PE=1 SV=4
P26440|IVD_HUMAN	9	3	9.96667e+06	46319	Isovaleryl-CoA dehydrogenase mitochondrial OS=Homo sapiens GN=IVD PE=1 SV=1
P26447|S10A4_HUMAN	15	2	7.55667e+06	11729	Protein S100-A4 OS=Homo sapiens GN=S100A4 PE=1 SV=1
P26639|SYTC_HUMAN	11	5	20200000	83435	Threonine--tRNA ligase cytoplasmic OS=Homo sapiens GN=TARS PE=1 SV=3
P26640|SYVC_HUMAN	5	4	3.83667e+07	140476	Valine--tRNA ligase OS=Homo sapiens GN=VARS PE=1 SV=4
P26641|EF1G_HUMAN	16	6	1.45833e+08	50119	Elongation factor 1-gamma OS=Homo sapiens GN=EEF1G PE=1 SV=3
P26885|FKBP2_HUMAN	49	4	1.40667e+08	15649	Peptidyl-prolyl cis-trans isomerase FKBP2 OS=Homo sapiens GN=FKBP2 PE=1 SV=2
P27105|STOM_HUMAN	34	6	165000000	31731	Erythrocyte band 7 integral membrane protein OS=Homo sapiens GN=STOM PE=1 SV=3
P27169|PON1_HUMAN	33	7	1.41433e+08	39731	Serum paraoxonase/arylesterase 1 OS=Homo sapiens GN=PON1 PE=1 SV=3
P27348|1433T_HUMAN	46	7	474000000	27764	14-3-3 protein theta OS=Homo sapiens GN=YWHAQ PE=1 SV=1
P27701|CD82_HUMAN	16	3	1.66033e+07	29626	CD82 antigen OS=Homo sapiens GN=CD82 PE=1 SV=1
P27708|PYR1_HUMAN	4	5	8617000	242981	CAD protein OS=Homo sapiens GN=CAD PE=1 SV=3
P27797|CALR_HUMAN	52	22	1.93367e+09	48142	Calreticulin OS=Homo sapiens GN=CALR PE=1 SV=1
P27824|CALX_HUMAN	26	12	799000000	67568	Calnexin OS=Homo sapiens GN=CANX PE=1 SV=2
P28062|PSB8_HUMAN	28	5	56800000	30354	Proteasome subunit beta type-8 OS=Homo sapiens GN=PSMB8 PE=1 SV=3
P28065|PSB9_HUMAN	25	3	18920000	23264	Proteasome subunit beta type-9 OS=Homo sapiens GN=PSMB9 PE=1 SV=2
P28066|PSA5_HUMAN	50	7	1.53433e+08	26411	Proteasome subunit alpha type-5 OS=Homo sapiens GN=PSMA5 PE=1 SV=3
P28068|DMB_HUMAN	44	6	1.12733e+08	28943	HLA class II histocompatibility antigen DM beta chain OS=Homo sapiens GN=HLA-DMB PE=1 SV=1
P28070|PSB4_HUMAN	21	3	44300000	29204	Proteasome subunit beta type-4 OS=Homo sapiens GN=PSMB4 PE=1 SV=4
P28072|PSB6_HUMAN	21	2	2.77333e+07	25358	Proteasome subunit beta type-6 OS=Homo sapiens GN=PSMB6 PE=1 SV=4
P28482|MK01_HUMAN	24	5	9.46333e+07	41390	Mitogen-activated protein kinase 1 OS=Homo sapiens GN=MAPK1 PE=1 SV=3
P28838|AMPL_HUMAN	48	19	3.39333e+08	56166	Cytosol aminopeptidase OS=Homo sapiens GN=LAP3 PE=1 SV=3
P28907|CD38_HUMAN	12	3	2.81867e+07	34328	ADP-ribosyl cyclase/cyclic ADP-ribose hydrolase 1 OS=Homo sapiens GN=CD38 PE=1 SV=2
P29016|CD1B_HUMAN	40	10	1.48833e+09	36939	T-cell surface glycoprotein CD1b OS=Homo sapiens GN=CD1B PE=1 SV=1
P29144|TPP2_HUMAN	10	8	31700000	138350	Tripeptidyl-peptidase 2 OS=Homo sapiens GN=TPP2 PE=1 SV=4
P29350|PTN6_HUMAN	31	12	2.49333e+08	67561	Tyrosine-protein phosphatase non-receptor type 6 OS=Homo sapiens GN=PTPN6 PE=1 SV=1
P29373|RABP2_HUMAN	12	1	2.09033e+07	15693	Cellular retinoic acid-binding protein 2 OS=Homo sapiens GN=CRABP2 PE=1 SV=2
P29401|TKT_HUMAN	34	11	3.95667e+08	67878	Transketolase OS=Homo sapiens GN=TKT PE=1 SV=3
P29466|CASP1_HUMAN	25	6	1.85593e+07	45159	Caspase-1 OS=Homo sapiens GN=CASP1 PE=1 SV=1
P29597|TYK2_HUMAN	7	6	3.48667e+07	133650	Non-receptor tyrosine-protein kinase TYK2 OS=Homo sapiens GN=TYK2 PE=1 SV=3
P29622|KAIN_HUMAN	9	3	2.61667e+07	48542	Kallistatin OS=Homo sapiens GN=SERPINA4 PE=1 SV=3
P29728|OAS2_HUMAN	5	2	9930000	82431	2'-5'-oligoadenylate synthase 2 OS=Homo sapiens GN=OAS2 PE=1 SV=3
P29966|MARCS_HUMAN	38	6	1.45333e+09	31555	Myristoylated alanine-rich C-kinase substrate OS=Homo sapiens GN=MARCKS PE=1 SV=4
P29992|GNA11_HUMAN	22	2	17600000	42123	Guanine nucleotide-binding protein subunit alpha-11 OS=Homo sapiens GN=GNA11 PE=1 SV=2
P30040|ERP29_HUMAN	49	9	604000000	28993	Endoplasmic reticulum resident protein 29 OS=Homo sapiens GN=ERP29 PE=1 SV=4
P30041|PRDX6_HUMAN	51	8	2.91533e+08	25035	Peroxiredoxin-6 OS=Homo sapiens GN=PRDX6 PE=1 SV=3
P30043|BLVRB_HUMAN	42	5	1.66467e+08	22119	Flavin reductase (NADPH) OS=Homo sapiens GN=BLVRB PE=1 SV=3
P30044|PRDX5_HUMAN	30	5	7.60333e+07	22086	Peroxiredoxin-5 mitochondrial OS=Homo sapiens GN=PRDX5 PE=1 SV=4
P30048|PRDX3_HUMAN	21	3	1.01633e+08	27693	Thioredoxin-dependent peroxide reductase mitochondrial OS=Homo sapiens GN=PRDX3 PE=1 SV=3
P30049|ATPD_HUMAN	29	2	29443000	17490	ATP synthase subunit delta mitochondrial OS=Homo sapiens GN=ATP5D PE=1 SV=2
P30050|RL12_HUMAN	30	3	1.00733e+08	17819	60S ribosomal protein L12 OS=Homo sapiens GN=RPL12 PE=1 SV=1
P30084|ECHM_HUMAN	37	7	4.96167e+07	31387	Enoyl-CoA hydratase mitochondrial OS=Homo sapiens GN=ECHS1 PE=1 SV=4
P30085|KCY_HUMAN	6	1	3.90333e+07	22222	UMP-CMP kinase OS=Homo sapiens GN=CMPK1 PE=1 SV=3
P30086|PEBP1_HUMAN	36	5	80800000	21057	Phosphatidylethanolamine-binding protein 1 OS=Homo sapiens GN=PEBP1 PE=1 SV=3
P30101|PDIA3_HUMAN	55	24	1.47733e+09	56782	Protein disulfide-isomerase A3 OS=Homo sapiens GN=PDIA3 PE=1 SV=4
P30153|2AAA_HUMAN	18	5	3.03833e+07	65309	Serine/threonine-protein phosphatase 2A 65 kDa regulatory subunit A alpha isoform OS=Homo sapiens GN=PPP2R1A PE=1 SV=4
P30405|PPIF_HUMAN	25	2	2.21433e+07	22040	Peptidyl-prolyl cis-trans isomerase F mitochondrial OS=Homo sapiens GN=PPIF PE=1 SV=1
P30419|NMT1_HUMAN	6	2	5310000	56806	Glycylpeptide N-tetradecanoyltransferase 1 OS=Homo sapiens GN=NMT1 PE=1 SV=2
P30453|1A34_HUMAN	56	2	4.46067e+06	41055	HLA class I histocompatibility antigen A-34 alpha chain OS=Homo sapiens GN=HLA-A PE=1 SV=1
P30499|1C01_HUMAN	42	1	6.52167e+07	40965	HLA class I histocompatibility antigen Cw-1 alpha chain OS=Homo sapiens GN=HLA-C PE=1 SV=1
P30520|PURA2_HUMAN	16	5	33800000	50097	Adenylosuccinate synthetase isozyme 2 OS=Homo sapiens GN=ADSS PE=1 SV=3
P30613|KPYR_HUMAN	2	1	7.72667e+06	61830	Pyruvate kinase PKLR OS=Homo sapiens GN=PKLR PE=1 SV=2
P30679|GNA15_HUMAN	4	1	1.47367e+07	43568	Guanine nucleotide-binding protein subunit alpha-15 OS=Homo sapiens GN=GNA15 PE=1 SV=2
P30740|ILEU_HUMAN	32	9	347000000	42742	Leukocyte elastase inhibitor OS=Homo sapiens GN=SERPINB1 PE=1 SV=1
P31146|COR1A_HUMAN	35	8	795000000	51026	Coronin-1A OS=Homo sapiens GN=CORO1A PE=1 SV=4
P31150|GDIA_HUMAN	45	10	78800000	50583	Rab GDP dissociation inhibitor alpha OS=Homo sapiens GN=GDI1 PE=1 SV=2
P31151|S10A7_HUMAN	23	2	1.39967e+07	11471	Protein S100-A7 OS=Homo sapiens GN=S100A7 PE=1 SV=4
P31153|METK2_HUMAN	3	1	8.19667e+06	43661	S-adenosylmethionine synthase isoform type-2 OS=Homo sapiens GN=MAT2A PE=1 SV=1
P31689|DNJA1_HUMAN	7	2	3.15333e+07	44868	DnaJ homolog subfamily A member 1 OS=Homo sapiens GN=DNAJA1 PE=1 SV=2
P31930|QCR1_HUMAN	24	6	8.54333e+07	52646	Cytochrome b-c1 complex subunit 1 mitochondrial OS=Homo sapiens GN=UQCRC1 PE=1 SV=3
P31937|3HIDH_HUMAN	32	7	1.62167e+07	35329	3-hydroxyisobutyrate dehydrogenase mitochondrial OS=Homo sapiens GN=HIBADH PE=1 SV=2
P31939|PUR9_HUMAN	19	7	3.45333e+08	64616	Bifunctional purine biosynthesis protein PURH OS=Homo sapiens GN=ATIC PE=1 SV=3
P31942|HNRH3_HUMAN	11	2	2.51833e+07	36926	Heterogeneous nuclear ribonucleoprotein H3 OS=Homo sapiens GN=HNRNPH3 PE=1 SV=2
P31946|1433B_HUMAN	40	4	3.62667e+08	28082	14-3-3 protein beta/alpha OS=Homo sapiens GN=YWHAB PE=1 SV=3
P31948|STIP1_HUMAN	20	9	1.19233e+08	62639	Stress-induced-phosphoprotein 1 OS=Homo sapiens GN=STIP1 PE=1 SV=1
P31949|S10AB_HUMAN	26	2	4.44233e+08	11740	Protein S100-A11 OS=Homo sapiens GN=S100A11 PE=1 SV=2
P31994|FCG2B_HUMAN	24	3	4.14033e+07	34044	Low affinity immunoglobulin gamma Fc region receptor II-b OS=Homo sapiens GN=FCGR2B PE=1 SV=2
P32119|PRDX2_HUMAN	24	2	1.74667e+07	21892	Peroxiredoxin-2 OS=Homo sapiens GN=PRDX2 PE=1 SV=5
P32121|ARRB2_HUMAN	23	6	35900000	46106	Beta-arrestin-2 OS=Homo sapiens GN=ARRB2 PE=1 SV=2
P32246|CCR1_HUMAN	10	3	9.36333e+07	41173	C-C chemokine receptor type 1 OS=Homo sapiens GN=CCR1 PE=1 SV=1
P32249|GP183_HUMAN	4	1	1.57367e+08	41224	G-protein coupled receptor 183 OS=Homo sapiens GN=GPR183 PE=1 SV=3
P32320|CDD_HUMAN	25	2	1.92767e+07	16185	Cytidine deaminase OS=Homo sapiens GN=CDA PE=1 SV=2
P32455|GBP1_HUMAN	5	2	35390000	67931	Guanylate-binding protein 1 OS=Homo sapiens GN=GBP1 PE=1 SV=2
P32942|ICAM3_HUMAN	12	5	1.42833e+07	59541	Intercellular adhesion molecule 3 OS=Homo sapiens GN=ICAM3 PE=1 SV=2
P33176|KINH_HUMAN	20	14	7.59333e+07	109685	Kinesin-1 heavy chain OS=Homo sapiens GN=KIF5B PE=1 SV=1
P33241|LSP1_HUMAN	27	5	2.78667e+08	37192	Lymphocyte-specific protein 1 OS=Homo sapiens GN=LSP1 PE=1 SV=1
P33527|MRP1_HUMAN	24	25	123800000	171590	Multidrug resistance-associated protein 1 OS=Homo sapiens GN=ABCC1 PE=1 SV=3
P33681|CD80_HUMAN	13	3	3.66333e+07	33048	T-lymphocyte activation antigen CD80 OS=Homo sapiens GN=CD80 PE=1 SV=1
P33908|MA1A1_HUMAN	4	2	2090000	72969	Mannosyl-oligosaccharide 1 2-alpha-mannosidase IA OS=Homo sapiens GN=MAN1A1 PE=1 SV=3
P34897|GLYM_HUMAN	7	3	3.99667e+07	55993	Serine hydroxymethyltransferase mitochondrial OS=Homo sapiens GN=SHMT2 PE=1 SV=3
P34910|EVI2B_HUMAN	5	2	3.47133e+07	48666	Protein EVI2B OS=Homo sapiens GN=EVI2B PE=1 SV=2
P34932|HSP74_HUMAN	32	16	121000000	94331	Heat shock 70 kDa protein 4 OS=Homo sapiens GN=HSPA4 PE=1 SV=4
P35030|TRY3_HUMAN	4	1	1.86667e+07	32529	Trypsin-3 OS=Homo sapiens GN=PRSS3 PE=1 SV=2
P35221|CTNA1_HUMAN	10	4	1.71267e+07	100071	Catenin alpha-1 OS=Homo sapiens GN=CTNNA1 PE=1 SV=1
P35232|PHB_HUMAN	35	6	38100000	29804	Prohibitin OS=Homo sapiens GN=PHB PE=1 SV=1
P35241|RADI_HUMAN	17	3	65570000	68564	Radixin OS=Homo sapiens GN=RDX PE=1 SV=1
P35270|SPRE_HUMAN	19	3	1.32467e+07	28048	Sepiapterin reductase OS=Homo sapiens GN=SPR PE=1 SV=1
P35527|K1C9_HUMAN	71	74	2.62333e+09	62064	Keratin type I cytoskeletal 9 OS=Homo sapiens GN=KRT9 PE=1 SV=3
P35579|MYH9_HUMAN	45	58	8.46333e+08	226530	Myosin-9 OS=Homo sapiens GN=MYH9 PE=1 SV=4
P35606|COPB2_HUMAN	19	12	5.97667e+07	102487	Coatomer subunit beta' OS=Homo sapiens GN=COPB2 PE=1 SV=2
P35613|BASI_HUMAN	23	1	4.17333e+07	42200	Basigin OS=Homo sapiens GN=BSG PE=1 SV=2
P35754|GLRX1_HUMAN	31	2	17300000	11776	Glutaredoxin-1 OS=Homo sapiens GN=GLRX PE=1 SV=2
P35858|ALS_HUMAN	5	2	9810000	66035	Insulin-like growth factor-binding protein complex acid labile subunit OS=Homo sapiens GN=IGFALS PE=1 SV=1
P35908|K22E_HUMAN	59	26	1.02167e+09	65433	Keratin type II cytoskeletal 2 epidermal OS=Homo sapiens GN=KRT2 PE=1 SV=2
P36269|GGT5_HUMAN	17	6	5.91333e+07	62261	Gamma-glutamyltransferase 5 OS=Homo sapiens GN=GGT5 PE=1 SV=2
P36405|ARL3_HUMAN	6	1	1.64533e+07	20456	ADP-ribosylation factor-like protein 3 OS=Homo sapiens GN=ARL3 PE=1 SV=2
P36507|MP2K2_HUMAN	10	1	7.66933e+06	44424	Dual specificity mitogen-activated protein kinase kinase 2 OS=Homo sapiens GN=MAP2K2 PE=1 SV=1
P36542|ATPG_HUMAN	4	1	9.38333e+06	32996	ATP synthase subunit gamma mitochondrial OS=Homo sapiens GN=ATP5C1 PE=1 SV=1
P36543|VATE1_HUMAN	23	4	6.98333e+07	26145	V-type proton ATPase subunit E 1 OS=Homo sapiens GN=ATP6V1E1 PE=1 SV=1
P36871|PGM1_HUMAN	10	4	1.27233e+07	61449	Phosphoglucomutase-1 OS=Homo sapiens GN=PGM1 PE=1 SV=3
P36955|PEDF_HUMAN	10	3	3.61333e+07	46312	Pigment epithelium-derived factor OS=Homo sapiens GN=SERPINF1 PE=1 SV=4
P36957|ODO2_HUMAN	8	2	2.56167e+07	48755	Dihydrolipoyllysine-residue succinyltransferase component of 2-oxoglutarate dehydrogenase complex mitochondrial OS=Homo sapiens GN=DLST PE=1 SV=4
P37235|HPCL1_HUMAN	46	1	2.29567e+07	22313	Hippocalcin-like protein 1 OS=Homo sapiens GN=HPCAL1 PE=1 SV=3
P37802|TAGL2_HUMAN	43	7	1.98333e+08	22391	Transgelin-2 OS=Homo sapiens GN=TAGLN2 PE=1 SV=3
P38117|ETFB_HUMAN	16	3	2.92773e+07	27844	Electron transfer flavoprotein subunit beta OS=Homo sapiens GN=ETFB PE=1 SV=3
P38159|RBMX_HUMAN	3	1	7900000	42332	RNA-binding motif protein X chromosome OS=Homo sapiens GN=RBMX PE=1 SV=3
P38606|VATA_HUMAN	43	17	293900000	68304	V-type proton ATPase catalytic subunit A OS=Homo sapiens GN=ATP6V1A PE=1 SV=2
P38646|GRP75_HUMAN	33	14	688000000	73681	Stress-70 protein mitochondrial OS=Homo sapiens GN=HSPA9 PE=1 SV=2
P39023|RL3_HUMAN	22	5	3.76867e+07	46109	60S ribosomal protein L3 OS=Homo sapiens GN=RPL3 PE=1 SV=2
P40121|CAPG_HUMAN	28	7	1.56633e+08	38499	Macrophage-capping protein OS=Homo sapiens GN=CAPG PE=1 SV=2
P40227|TCPZ_HUMAN	32	12	1.27733e+08	58024	T-complex protein 1 subunit zeta OS=Homo sapiens GN=CCT6A PE=1 SV=3
P40306|PSB10_HUMAN	26	4	4.65233e+07	28936	Proteasome subunit beta type-10 OS=Homo sapiens GN=PSMB10 PE=1 SV=1
P40925|MDHC_HUMAN	19	4	6.86333e+08	36426	Malate dehydrogenase cytoplasmic OS=Homo sapiens GN=MDH1 PE=1 SV=4
P40926|MDHM_HUMAN	49	11	2.85667e+08	35503	Malate dehydrogenase mitochondrial OS=Homo sapiens GN=MDH2 PE=1 SV=3
P40939|ECHA_HUMAN	40	19	279000000	83000	Trifunctional enzyme subunit alpha mitochondrial OS=Homo sapiens GN=HADHA PE=1 SV=2
P41217|OX2G_HUMAN	21	3	7.33667e+07	31264	OX-2 membrane glycoprotein OS=Homo sapiens GN=CD200 PE=1 SV=4
P41218|MNDA_HUMAN	15	4	4.14133e+07	45836	Myeloid cell nuclear differentiation antigen OS=Homo sapiens GN=MNDA PE=1 SV=1
P41240|CSK_HUMAN	25	8	6.44333e+07	50704	Tyrosine-protein kinase CSK OS=Homo sapiens GN=CSK PE=1 SV=1
P41250|SYG_HUMAN	15	7	6.05333e+07	83166	Glycine--tRNA ligase OS=Homo sapiens GN=GARS PE=1 SV=3
P41252|SYIC_HUMAN	5	4	1.04333e+07	144498	Isoleucine--tRNA ligase cytoplasmic OS=Homo sapiens GN=IARS PE=1 SV=2
P41567|EIF1_HUMAN	59	4	4.11667e+07	12732	Eukaryotic translation initiation factor 1 OS=Homo sapiens GN=EIF1 PE=1 SV=1
P42126|ECI1_HUMAN	9	2	1.85467e+07	32816	Enoyl-CoA delta isomerase 1 mitochondrial OS=Homo sapiens GN=ECI1 PE=1 SV=1
P42224|STAT1_HUMAN	9	5	1.96133e+07	87335	Signal transducer and activator of transcription 1-alpha/beta OS=Homo sapiens GN=STAT1 PE=1 SV=2
P42331|RHG25_HUMAN	9	4	1.82267e+07	73435	Rho GTPase-activating protein 25 OS=Homo sapiens GN=ARHGAP25 PE=1 SV=2
P42356|PI4KA_HUMAN	12	17	6.39667e+07	236828	Phosphatidylinositol 4-kinase alpha OS=Homo sapiens GN=PI4KA PE=1 SV=4
P42566|EPS15_HUMAN	7	4	8.36333e+06	98656	Epidermal growth factor receptor substrate 15 OS=Homo sapiens GN=EPS15 PE=1 SV=2
P42704|LPPRC_HUMAN	8	7	11470000	157904	Leucine-rich PPR motif-containing protein mitochondrial OS=Homo sapiens GN=LRPPRC PE=1 SV=3
P42768|WASP_HUMAN	10	3	2.31333e+07	52913	Wiskott-Aldrich syndrome protein OS=Homo sapiens GN=WAS PE=1 SV=4
P42785|PCP_HUMAN	5	2	1.16633e+07	55800	Lysosomal Pro-X carboxypeptidase OS=Homo sapiens GN=PRCP PE=1 SV=1
P42858|HD_HUMAN	3	6	1.86333e+07	347603	Huntingtin OS=Homo sapiens GN=HTT PE=1 SV=2
P43007|SATT_HUMAN	21	6	103100000	55723	Neutral amino acid transporter A OS=Homo sapiens GN=SLC1A4 PE=1 SV=1
P43034|LIS1_HUMAN	20	6	1.03233e+08	46638	Platelet-activating factor acetylhydrolase IB subunit alpha OS=Homo sapiens GN=PAFAH1B1 PE=1 SV=2
P43304|GPDM_HUMAN	8	4	16370000	80853	Glycerol-3-phosphate dehydrogenase mitochondrial OS=Homo sapiens GN=GPD2 PE=1 SV=3
P43353|AL3B1_HUMAN	15	5	7.13333e+07	51840	Aldehyde dehydrogenase family 3 member B1 OS=Homo sapiens GN=ALDH3B1 PE=1 SV=1
P43405|KSYK_HUMAN	25	11	7.10667e+07	72066	Tyrosine-protein kinase SYK OS=Homo sapiens GN=SYK PE=1 SV=1
P43490|NAMPT_HUMAN	32	8	89000000	55521	Nicotinamide phosphoribosyltransferase OS=Homo sapiens GN=NAMPT PE=1 SV=1
P43686|PRS6B_HUMAN	8	2	1.80033e+07	47366	26S protease regulatory subunit 6B OS=Homo sapiens GN=PSMC4 PE=1 SV=2
P45974|UBP5_HUMAN	7	5	18790000	95786	Ubiquitin carboxyl-terminal hydrolase 5 OS=Homo sapiens GN=USP5 PE=1 SV=2
P46060|RAGP1_HUMAN	7	3	12780000	63542	Ran GTPase-activating protein 1 OS=Homo sapiens GN=RANGAP1 PE=1 SV=1
P46109|CRKL_HUMAN	17	3	15630000	33777	Crk-like protein OS=Homo sapiens GN=CRKL PE=1 SV=1
P46777|RL5_HUMAN	16	3	14230000	34363	60S ribosomal protein L5 OS=Homo sapiens GN=RPL5 PE=1 SV=3
P46778|RL21_HUMAN	9	1	4040000	18565	60S ribosomal protein L21 OS=Homo sapiens GN=RPL21 PE=1 SV=2
P46939|UTRO_HUMAN	2	5	1.28667e+07	394467	Utrophin OS=Homo sapiens GN=UTRN PE=1 SV=2
P46977|STT3A_HUMAN	3	3	7.28333e+07	80530	Dolichyl-diphosphooligosaccharide--protein glycosyltransferase subunit STT3A OS=Homo sapiens GN=STT3A PE=1 SV=2
P47755|CAZA2_HUMAN	59	8	1.62667e+08	32949	F-actin-capping protein subunit alpha-2 OS=Homo sapiens GN=CAPZA2 PE=1 SV=3
P47897|SYQ_HUMAN	7	4	1.96333e+07	87799	Glutamine--tRNA ligase OS=Homo sapiens GN=QARS PE=1 SV=1
P48047|ATPO_HUMAN	29	5	1.16467e+08	23277	ATP synthase subunit O mitochondrial OS=Homo sapiens GN=ATP5O PE=1 SV=1
P48060|GLIP1_HUMAN	35	5	1.03788e+08	30366	Glioma pathogenesis-related protein 1 OS=Homo sapiens GN=GLIPR1 PE=1 SV=3
P48065|S6A12_HUMAN	3	2	1.62333e+07	69368	Sodium- and chloride-dependent betaine transporter OS=Homo sapiens GN=SLC6A12 PE=1 SV=2
P48147|PPCE_HUMAN	19	10	3.80667e+07	80700	Prolyl endopeptidase OS=Homo sapiens GN=PREP PE=1 SV=2
P48426|PI42A_HUMAN	14	3	125200000	46225	Phosphatidylinositol 5-phosphate 4-kinase type-2 alpha OS=Homo sapiens GN=PIP4K2A PE=1 SV=2
P48444|COPD_HUMAN	7	3	3.73667e+07	57210	Coatomer subunit delta OS=Homo sapiens GN=ARCN1 PE=1 SV=1
P48556|PSMD8_HUMAN	11	3	9.10467e+07	39612	26S proteasome non-ATPase regulatory subunit 8 OS=Homo sapiens GN=PSMD8 PE=1 SV=2
P48637|GSHB_HUMAN	10	3	7760000	52385	Glutathione synthetase OS=Homo sapiens GN=GSS PE=1 SV=1
P48723|HSP13_HUMAN	3	1	2316600	51928	Heat shock 70 kDa protein 13 OS=Homo sapiens GN=HSPA13 PE=1 SV=1
P48735|IDHP_HUMAN	15	6	73700000	50909	Isocitrate dehydrogenase [NADP] mitochondrial OS=Homo sapiens GN=IDH2 PE=1 SV=2
P48740|MASP1_HUMAN	2	1	4.28667e+06	79247	Mannan-binding lectin serine protease 1 OS=Homo sapiens GN=MASP1 PE=1 SV=3
P48960|CD97_HUMAN	31	13	3.59667e+08	91869	CD97 antigen OS=Homo sapiens GN=CD97 PE=1 SV=4
P49189|AL9A1_HUMAN	21	8	6.33667e+07	53802	4-trimethylaminobutyraldehyde dehydrogenase OS=Homo sapiens GN=ALDH9A1 PE=1 SV=3
P49368|TCPG_HUMAN	34	14	168100000	60534	T-complex protein 1 subunit gamma OS=Homo sapiens GN=CCT3 PE=1 SV=4
P49407|ARRB1_HUMAN	7	1	2741000	47066	Beta-arrestin-1 OS=Homo sapiens GN=ARRB1 PE=1 SV=2
P49411|EFTU_HUMAN	22	7	5.95667e+07	49542	Elongation factor Tu mitochondrial OS=Homo sapiens GN=TUFM PE=1 SV=2
P49588|SYAC_HUMAN	17	10	37100000	106810	Alanine--tRNA ligase cytoplasmic OS=Homo sapiens GN=AARS PE=1 SV=2
P49589|SYCC_HUMAN	5	2	2315000	85473	Cysteine--tRNA ligase cytoplasmic OS=Homo sapiens GN=CARS PE=1 SV=3
P49593|PPM1F_HUMAN	6	2	2.37667e+07	49831	Protein phosphatase 1F OS=Homo sapiens GN=PPM1F PE=1 SV=3
P49720|PSB3_HUMAN	31	4	5.28667e+07	22949	Proteasome subunit beta type-3 OS=Homo sapiens GN=PSMB3 PE=1 SV=2
P49721|PSB2_HUMAN	29	4	2.97667e+07	22836	Proteasome subunit beta type-2 OS=Homo sapiens GN=PSMB2 PE=1 SV=1
P49748|ACADV_HUMAN	27	11	50200000	70390	Very long-chain specific acyl-CoA dehydrogenase mitochondrial OS=Homo sapiens GN=ACADVL PE=1 SV=1
P49755|TMEDA_HUMAN	31	6	162400000	24976	Transmembrane emp24 domain-containing protein 10 OS=Homo sapiens GN=TMED10 PE=1 SV=2
P49768|PSN1_HUMAN	8	2	1.49433e+07	52668	Presenilin-1 OS=Homo sapiens GN=PSEN1 PE=1 SV=1
P49795|RGS19_HUMAN	14	2	4.58367e+07	24636	Regulator of G-protein signaling 19 OS=Homo sapiens GN=RGS19 PE=1 SV=1
P49902|5NTC_HUMAN	9	3	13484000	64970	Cytosolic purine 5'-nucleotidase OS=Homo sapiens GN=NT5C2 PE=1 SV=1
P49961|ENTP1_HUMAN	17	6	1.47867e+08	57965	Ectonucleoside triphosphate diphosphohydrolase 1 OS=Homo sapiens GN=ENTPD1 PE=1 SV=1
P50148|GNAQ_HUMAN	41	9	253000000	42142	Guanine nucleotide-binding protein G(q) subunit alpha OS=Homo sapiens GN=GNAQ PE=1 SV=4
P50395|GDIB_HUMAN	54	15	627000000	50663	Rab GDP dissociation inhibitor beta OS=Homo sapiens GN=GDI2 PE=1 SV=2
P50416|CPT1A_HUMAN	7	4	3.49667e+07	88368	Carnitine O-palmitoyltransferase 1 liver isoform OS=Homo sapiens GN=CPT1A PE=1 SV=2
P50452|SPB8_HUMAN	11	2	1.57233e+07	42767	Serpin B8 OS=Homo sapiens GN=SERPINB8 PE=1 SV=2
P50453|SPB9_HUMAN	23	5	6.26333e+07	42404	Serpin B9 OS=Homo sapiens GN=SERPINB9 PE=1 SV=1
P50502|F10A1_HUMAN	9	1	2.31667e+07	41332	Hsc70-interacting protein OS=Homo sapiens GN=ST13 PE=1 SV=2
P50552|VASP_HUMAN	28	9	7.53667e+07	39830	Vasodilator-stimulated phosphoprotein OS=Homo sapiens GN=VASP PE=1 SV=3
P50570|DYN2_HUMAN	24	8	5.58333e+07	98064	Dynamin-2 OS=Homo sapiens GN=DNM2 PE=1 SV=2
P50749|RASF2_HUMAN	25	6	76000000	37790	Ras association domain-containing protein 2 OS=Homo sapiens GN=RASSF2 PE=1 SV=1
P50914|RL14_HUMAN	11	2	8.43333e+07	23432	60S ribosomal protein L14 OS=Homo sapiens GN=RPL14 PE=1 SV=4
P50990|TCPQ_HUMAN	33	14	2.27733e+08	59621	T-complex protein 1 subunit theta OS=Homo sapiens GN=CCT8 PE=1 SV=4
P50991|TCPD_HUMAN	33	10	5.58667e+07	57924	T-complex protein 1 subunit delta OS=Homo sapiens GN=CCT4 PE=1 SV=4
P50995|ANX11_HUMAN	35	16	1.98167e+09	54390	Annexin A11 OS=Homo sapiens GN=ANXA11 PE=1 SV=1
P51148|RAB5C_HUMAN	57	4	2.91333e+08	23483	Ras-related protein Rab-5C OS=Homo sapiens GN=RAB5C PE=1 SV=2
P51149|RAB7A_HUMAN	57	13	647000000	23490	Ras-related protein Rab-7a OS=Homo sapiens GN=RAB7A PE=1 SV=1
P51151|RAB9A_HUMAN	37	5	9.01333e+07	22838	Ras-related protein Rab-9A OS=Homo sapiens GN=RAB9A PE=1 SV=1
P51153|RAB13_HUMAN	20	2	5.39333e+07	22774	Ras-related protein Rab-13 OS=Homo sapiens GN=RAB13 PE=1 SV=1
P51452|DUS3_HUMAN	24	3	2.66833e+07	20478	Dual specificity protein phosphatase 3 OS=Homo sapiens GN=DUSP3 PE=1 SV=1
P51570|GALK1_HUMAN	3	1	1.26633e+07	42272	Galactokinase OS=Homo sapiens GN=GALK1 PE=1 SV=1
P51571|SSRD_HUMAN	27	4	4.66667e+07	18999	Translocon-associated protein subunit delta OS=Homo sapiens GN=SSR4 PE=1 SV=1
P51659|DHB4_HUMAN	34	16	142000000	79686	Peroxisomal multifunctional enzyme type 2 OS=Homo sapiens GN=HSD17B4 PE=1 SV=3
P51665|PSMD7_HUMAN	17	3	4590000	37025	26S proteasome non-ATPase regulatory subunit 7 OS=Homo sapiens GN=PSMD7 PE=1 SV=2
P51688|SPHM_HUMAN	5	2	21010000	56695	N-sulphoglucosamine sulphohydrolase OS=Homo sapiens GN=SGSH PE=1 SV=1
P51798|CLCN7_HUMAN	1	1	2.36333e+07	88679	H(+)/Cl(-) exchange transporter 7 OS=Homo sapiens GN=CLCN7 PE=1 SV=2
P51812|KS6A3_HUMAN	15	5	2.70533e+07	83736	Ribosomal protein S6 kinase alpha-3 OS=Homo sapiens GN=RPS6KA3 PE=1 SV=1
P51828|ADCY7_HUMAN	9	5	2.50393e+07	120308	Adenylate cyclase type 7 OS=Homo sapiens GN=ADCY7 PE=2 SV=1
P51884|LUM_HUMAN	12	3	4.56833e+07	38429	Lumican OS=Homo sapiens GN=LUM PE=1 SV=2
P51991|ROA3_HUMAN	8	2	18470000	39595	Heterogeneous nuclear ribonucleoprotein A3 OS=Homo sapiens GN=HNRNPA3 PE=1 SV=2
P52209|6PGD_HUMAN	45	15	9.59667e+08	53140	6-phosphogluconate dehydrogenase decarboxylating OS=Homo sapiens GN=PGD PE=1 SV=3
P52306|GDS1_HUMAN	5	2	1.45467e+07	66317	Rap1 GTPase-GDP dissociation stimulator 1 OS=Homo sapiens GN=RAP1GDS1 PE=1 SV=3
P52566|GDIR2_HUMAN	38	5	3.25667e+08	22988	Rho GDP-dissociation inhibitor 2 OS=Homo sapiens GN=ARHGDIB PE=1 SV=3
P52735|VAV2_HUMAN	5	3	1.54367e+07	101289	Guanine nucleotide exchange factor VAV2 OS=Homo sapiens GN=VAV2 PE=1 SV=2
P52788|SPSY_HUMAN	8	2	7046000	41268	Spermine synthase OS=Homo sapiens GN=SMS PE=1 SV=2
P52790|HXK3_HUMAN	8	5	7.51333e+07	99025	Hexokinase-3 OS=Homo sapiens GN=HK3 PE=1 SV=2
P52907|CAZA1_HUMAN	66	9	4.45667e+08	32923	F-actin-capping protein subunit alpha-1 OS=Homo sapiens GN=CAPZA1 PE=1 SV=3
P53004|BIEA_HUMAN	9	2	86700000	33428	Biliverdin reductase A OS=Homo sapiens GN=BLVRA PE=1 SV=2
P53355|DAPK1_HUMAN	1	1	3.26333e+06	160045	Death-associated protein kinase 1 OS=Homo sapiens GN=DAPK1 PE=1 SV=6
P53396|ACLY_HUMAN	27	20	9.97333e+07	120839	ATP-citrate synthase OS=Homo sapiens GN=ACLY PE=1 SV=3
P53597|SUCA_HUMAN	5	1	1.31733e+07	36250	Succinate--CoA ligase [ADP/GDP-forming] subunit alpha mitochondrial OS=Homo sapiens GN=SUCLG1 PE=1 SV=4
P53602|MVD1_HUMAN	18	4	4.46333e+07	43405	Diphosphomevalonate decarboxylase OS=Homo sapiens GN=MVD PE=1 SV=1
P53618|COPB_HUMAN	21	13	3.30567e+07	107142	Coatomer subunit beta OS=Homo sapiens GN=COPB1 PE=1 SV=3
P53621|COPA_HUMAN	16	13	55600000	138345	Coatomer subunit alpha OS=Homo sapiens GN=COPA PE=1 SV=2
P53634|CATC_HUMAN	18	4	3.09233e+07	51854	Dipeptidyl peptidase 1 OS=Homo sapiens GN=CTSC PE=1 SV=2
P53794|SC5A3_HUMAN	9	4	60200000	79694	Sodium/myo-inositol cotransporter OS=Homo sapiens GN=SLC5A3 PE=1 SV=2
P53990|IST1_HUMAN	13	3	6.84333e+07	39751	IST1 homolog OS=Homo sapiens GN=IST1 PE=1 SV=1
P54136|SYRC_HUMAN	18	7	2.45333e+07	75379	Arginine--tRNA ligase cytoplasmic OS=Homo sapiens GN=RARS PE=1 SV=2
P54577|SYYC_HUMAN	7	3	45400000	59144	Tyrosine--tRNA ligase cytoplasmic OS=Homo sapiens GN=YARS PE=1 SV=4
P54707|AT12A_HUMAN	3	1	23000000	115510	Potassium-transporting ATPase alpha chain 2 OS=Homo sapiens GN=ATP12A PE=1 SV=3
P54709|AT1B3_HUMAN	39	10	623000000	31513	Sodium/potassium-transporting ATPase subunit beta-3 OS=Homo sapiens GN=ATP1B3 PE=1 SV=1
P54753|EPHB3_HUMAN	5	3	1.97367e+07	110330	Ephrin type-B receptor 3 OS=Homo sapiens GN=EPHB3 PE=1 SV=2
P54920|SNAA_HUMAN	56	10	1.25633e+08	33233	Alpha-soluble NSF attachment protein OS=Homo sapiens GN=NAPA PE=1 SV=3
P55010|IF5_HUMAN	14	4	11460000	49223	Eukaryotic translation initiation factor 5 OS=Homo sapiens GN=EIF5 PE=1 SV=2
P55072|TERA_HUMAN	45	23	2.55633e+08	89322	Transitional endoplasmic reticulum ATPase OS=Homo sapiens GN=VCP PE=1 SV=4
P55145|MANF_HUMAN	31	4	1.07233e+08	20700	Mesencephalic astrocyte-derived neurotrophic factor OS=Homo sapiens GN=MANF PE=1 SV=3
P55160|NCKPL_HUMAN	22	15	1.92133e+08	128153	Nck-associated protein 1-like OS=Homo sapiens GN=NCKAP1L PE=1 SV=3
P55263|ADK_HUMAN	15	4	6.60667e+07	40545	Adenosine kinase OS=Homo sapiens GN=ADK PE=1 SV=2
P55735|SEC13_HUMAN	17	3	1.74053e+07	35541	Protein SEC13 homolog OS=Homo sapiens GN=SEC13 PE=1 SV=3
P55795|HNRH2_HUMAN	13	1	7690000	49264	Heterogeneous nuclear ribonucleoprotein H2 OS=Homo sapiens GN=HNRNPH2 PE=1 SV=1
P55899|FCGRN_HUMAN	20	4	2.45267e+07	39743	IgG receptor FcRn large subunit p51 OS=Homo sapiens GN=FCGRT PE=1 SV=1
P55957|BID_HUMAN	31	4	4.33333e+07	21995	BH3-interacting domain death agonist OS=Homo sapiens GN=BID PE=1 SV=1
P56192|SYMC_HUMAN	14	7	8.70333e+06	101116	Methionine--tRNA ligase cytoplasmic OS=Homo sapiens GN=MARS PE=1 SV=2
P56537|IF6_HUMAN	29	4	2.95667e+07	26599	Eukaryotic translation initiation factor 6 OS=Homo sapiens GN=EIF6 PE=1 SV=1
P57737|CORO7_HUMAN	10	6	7.28667e+07	100605	Coronin-7 OS=Homo sapiens GN=CORO7 PE=1 SV=2
P58107|EPIPL_HUMAN	0	1	5.59667e+08	555629	Epiplakin OS=Homo sapiens GN=EPPK1 PE=1 SV=2
P58335|ANTR2_HUMAN	20	7	1.39167e+08	53666	Anthrax toxin receptor 2 OS=Homo sapiens GN=ANTXR2 PE=1 SV=5
P58546|MTPN_HUMAN	31	2	9.17667e+07	12895	Myotrophin OS=Homo sapiens GN=MTPN PE=1 SV=2
P60174|TPIS_HUMAN	57	11	9.21667e+08	30791	Triosephosphate isomerase OS=Homo sapiens GN=TPI1 PE=1 SV=3
P60228|EIF3E_HUMAN	9	3	24760000	52221	Eukaryotic translation initiation factor 3 subunit E OS=Homo sapiens GN=EIF3E PE=1 SV=1
P60468|SC61B_HUMAN	10	1	7.40333e+07	9974	Protein transport protein Sec61 subunit beta OS=Homo sapiens GN=SEC61B PE=1 SV=2
P60520|GBRL2_HUMAN	22	2	2.31667e+07	13667	Gamma-aminobutyric acid receptor-associated protein-like 2 OS=Homo sapiens GN=GABARAPL2 PE=1 SV=1
P60709|ACTB_HUMAN	70	4	54700000	41737	Actin cytoplasmic 1 OS=Homo sapiens GN=ACTB PE=1 SV=1
P60842|IF4A1_HUMAN	35	5	9.88333e+07	46154	Eukaryotic initiation factor 4A-I OS=Homo sapiens GN=EIF4A1 PE=1 SV=1
P60900|PSA6_HUMAN	25	4	136900000	27399	Proteasome subunit alpha type-6 OS=Homo sapiens GN=PSMA6 PE=1 SV=1
P60903|S10AA_HUMAN	37	3	767000000	11203	Protein S100-A10 OS=Homo sapiens GN=S100A10 PE=1 SV=2
P60953|CDC42_HUMAN	63	10	971000000	21259	Cell division control protein 42 homolog OS=Homo sapiens GN=CDC42 PE=1 SV=2
P60981|DEST_HUMAN	22	3	1.07067e+08	18506	Destrin OS=Homo sapiens GN=DSTN PE=1 SV=3
P60983|GMFB_HUMAN	39	2	5370000	16713	Glia maturation factor beta OS=Homo sapiens GN=GMFB PE=1 SV=2
P61006|RAB8A_HUMAN	34	2	153600000	23668	Ras-related protein Rab-8A OS=Homo sapiens GN=RAB8A PE=1 SV=1
P61009|SPCS3_HUMAN	7	1	2.86967e+07	20313	Signal peptidase complex subunit 3 OS=Homo sapiens GN=SPCS3 PE=1 SV=1
P61018|RAB4B_HUMAN	31	2	2.15933e+07	23587	Ras-related protein Rab-4B OS=Homo sapiens GN=RAB4B PE=1 SV=1
P61019|RAB2A_HUMAN	31	2	1.14033e+08	23546	Ras-related protein Rab-2A OS=Homo sapiens GN=RAB2A PE=1 SV=1
P61020|RAB5B_HUMAN	20	2	4.81333e+07	23707	Ras-related protein Rab-5B OS=Homo sapiens GN=RAB5B PE=1 SV=1
P61026|RAB10_HUMAN	48	6	3.11333e+08	22541	Ras-related protein Rab-10 OS=Homo sapiens GN=RAB10 PE=1 SV=1
P61073|CXCR4_HUMAN	4	1	2.75633e+07	39746	C-X-C chemokine receptor type 4 OS=Homo sapiens GN=CXCR4 PE=1 SV=1
P61081|UBC12_HUMAN	15	2	2.21767e+07	20900	NEDD8-conjugating enzyme Ubc12 OS=Homo sapiens GN=UBE2M PE=1 SV=1
P61086|UBE2K_HUMAN	8	1	3545000	22407	Ubiquitin-conjugating enzyme E2 K OS=Homo sapiens GN=UBE2K PE=1 SV=3
P61106|RAB14_HUMAN	41	5	1.72433e+08	23897	Ras-related protein Rab-14 OS=Homo sapiens GN=RAB14 PE=1 SV=4
P61158|ARP3_HUMAN	48	14	446000000	47371	Actin-related protein 3 OS=Homo sapiens GN=ACTR3 PE=1 SV=3
P61160|ARP2_HUMAN	30	9	376000000	44761	Actin-related protein 2 OS=Homo sapiens GN=ACTR2 PE=1 SV=1
P61204|ARF3_HUMAN	49	3	7.22667e+08	20601	ADP-ribosylation factor 3 OS=Homo sapiens GN=ARF3 PE=1 SV=2
P61221|ABCE1_HUMAN	8	3	6230000	67314	ATP-binding cassette sub-family E member 1 OS=Homo sapiens GN=ABCE1 PE=1 SV=1
P61224|RAP1B_HUMAN	57	2	6.13333e+08	20825	Ras-related protein Rap-1b OS=Homo sapiens GN=RAP1B PE=1 SV=1
P61225|RAP2B_HUMAN	63	4	353000000	20504	Ras-related protein Rap-2b OS=Homo sapiens GN=RAP2B PE=1 SV=1
P61586|RHOA_HUMAN	50	2	7.54667e+07	21768	Transforming protein RhoA OS=Homo sapiens GN=RHOA PE=1 SV=1
P61619|S61A1_HUMAN	5	2	28280000	52265	Protein transport protein Sec61 subunit alpha isoform 1 OS=Homo sapiens GN=SEC61A1 PE=1 SV=2
P61626|LYSC_HUMAN	27	2	5.71333e+07	16537	Lysozyme C OS=Homo sapiens GN=LYZ PE=1 SV=1
P61769|B2MG_HUMAN	39	8	1.20433e+09	13715	Beta-2-microglobulin OS=Homo sapiens GN=B2M PE=1 SV=1
P61916|NPC2_HUMAN	40	1	5.43667e+07	16570	Epididymal secretory protein E1 OS=Homo sapiens GN=NPC2 PE=1 SV=1
P61978|HNRPK_HUMAN	26	9	1.21367e+08	50976	Heterogeneous nuclear ribonucleoprotein K OS=Homo sapiens GN=HNRNPK PE=1 SV=1
P61981|1433G_HUMAN	43	4	203800000	28303	14-3-3 protein gamma OS=Homo sapiens GN=YWHAG PE=1 SV=2
P62081|RS7_HUMAN	16	2	5.73667e+07	22127	40S ribosomal protein S7 OS=Homo sapiens GN=RPS7 PE=1 SV=1
P62136|PP1A_HUMAN	47	2	64000000	37512	Serine/threonine-protein phosphatase PP1-alpha catalytic subunit OS=Homo sapiens GN=PPP1CA PE=1 SV=1
P62166|NCS1_HUMAN	6	1	7420000	21879	Neuronal calcium sensor 1 OS=Homo sapiens GN=NCS1 PE=1 SV=2
P62191|PRS4_HUMAN	10	3	7.08167e+06	49185	26S protease regulatory subunit 4 OS=Homo sapiens GN=PSMC1 PE=1 SV=1
P62195|PRS8_HUMAN	17	5	3.13667e+07	45626	26S protease regulatory subunit 8 OS=Homo sapiens GN=PSMC5 PE=1 SV=1
P62241|RS8_HUMAN	32	5	163400000	24205	40S ribosomal protein S8 OS=Homo sapiens GN=RPS8 PE=1 SV=2
P62258|1433E_HUMAN	46	7	3.55333e+08	29174	14-3-3 protein epsilon OS=Homo sapiens GN=YWHAE PE=1 SV=1
P62263|RS14_HUMAN	25	3	47520000	16273	40S ribosomal protein S14 OS=Homo sapiens GN=RPS14 PE=1 SV=3
P62280|RS11_HUMAN	6	1	5.26333e+07	18431	40S ribosomal protein S11 OS=Homo sapiens GN=RPS11 PE=1 SV=3
P62330|ARF6_HUMAN	30	3	1.60267e+08	20082	ADP-ribosylation factor 6 OS=Homo sapiens GN=ARF6 PE=1 SV=2
P62424|RL7A_HUMAN	20	5	1.48967e+08	29996	60S ribosomal protein L7a OS=Homo sapiens GN=RPL7A PE=1 SV=2
P62701|RS4X_HUMAN	22	5	128800000	29598	40S ribosomal protein S4 X isoform OS=Homo sapiens GN=RPS4X PE=1 SV=2
P62745|RHOB_HUMAN	35	3	3.62033e+07	22123	Rho-related GTP-binding protein RhoB OS=Homo sapiens GN=RHOB PE=1 SV=1
P62750|RL23A_HUMAN	15	2	39500000	17695	60S ribosomal protein L23a OS=Homo sapiens GN=RPL23A PE=1 SV=1
P62805|H4_HUMAN	55	8	8220000000	11367	Histone H4 OS=Homo sapiens GN=HIST1H4A PE=1 SV=2
P62820|RAB1A_HUMAN	36	1	26400000	22678	Ras-related protein Rab-1A OS=Homo sapiens GN=RAB1A PE=1 SV=3
P62826|RAN_HUMAN	16	3	190000000	24423	GTP-binding nuclear protein Ran OS=Homo sapiens GN=RAN PE=1 SV=3
P62834|RAP1A_HUMAN	55	2	7.12333e+08	20987	Ras-related protein Rap-1A OS=Homo sapiens GN=RAP1A PE=1 SV=1
P62873|GBB1_HUMAN	57	8	1499000000	37377	Guanine nucleotide-binding protein G(I)/G(S)/G(T) subunit beta-1 OS=Homo sapiens GN=GNB1 PE=1 SV=3
P62879|GBB2_HUMAN	61	9	1.26633e+09	37331	Guanine nucleotide-binding protein G(I)/G(S)/G(T) subunit beta-2 OS=Homo sapiens GN=GNB2 PE=1 SV=3
P62906|RL10A_HUMAN	18	3	3.68033e+07	24831	60S ribosomal protein L10a OS=Homo sapiens GN=RPL10A PE=1 SV=2
P62937|PPIA_HUMAN	55	5	532100000	18012	Peptidyl-prolyl cis-trans isomerase A OS=Homo sapiens GN=PPIA PE=1 SV=2
P62942|FKB1A_HUMAN	70	4	398000000	11951	Peptidyl-prolyl cis-trans isomerase FKBP1A OS=Homo sapiens GN=FKBP1A PE=1 SV=2
P63000|RAC1_HUMAN	49	4	2.64333e+08	21450	Ras-related C3 botulinum toxin substrate 1 OS=Homo sapiens GN=RAC1 PE=1 SV=1
P63010|AP2B1_HUMAN	14	3	4.21667e+07	104553	AP-2 complex subunit beta OS=Homo sapiens GN=AP2B1 PE=1 SV=1
P63104|1433Z_HUMAN	56	8	1181000000	27745	14-3-3 protein zeta/delta OS=Homo sapiens GN=YWHAZ PE=1 SV=1
P63218|GBG5_HUMAN	25	1	1.93533e+08	7318	Guanine nucleotide-binding protein G(I)/G(S)/G(O) subunit gamma-5 OS=Homo sapiens GN=GNG5 PE=1 SV=3
P63241|IF5A1_HUMAN	43	4	1.70567e+08	16832	Eukaryotic translation initiation factor 5A-1 OS=Homo sapiens GN=EIF5A PE=1 SV=2
P63244|RACK1_HUMAN	45	2	3.15367e+07	35077	Receptor of activated protein C kinase 1 OS=Homo sapiens GN=RACK1 PE=1 SV=3
P67775|PP2AA_HUMAN	17	3	3.02733e+07	35594	Serine/threonine-protein phosphatase 2A catalytic subunit alpha isoform OS=Homo sapiens GN=PPP2CA PE=1 SV=1
P67936|TPM4_HUMAN	31	3	1.42833e+08	28522	Tropomyosin alpha-4 chain OS=Homo sapiens GN=TPM4 PE=1 SV=3
P68032|ACTC_HUMAN	36	4	4360000000	42019	Actin alpha cardiac muscle 1 OS=Homo sapiens GN=ACTC1 PE=1 SV=1
P68036|UB2L3_HUMAN	19	2	54610000	17862	Ubiquitin-conjugating enzyme E2 L3 OS=Homo sapiens GN=UBE2L3 PE=1 SV=1
P68104|EF1A1_HUMAN	47	12	1532000000	50141	Elongation factor 1-alpha 1 OS=Homo sapiens GN=EEF1A1 PE=1 SV=1
P68366|TBA4A_HUMAN	52	2	2.64333e+07	49924	Tubulin alpha-4A chain OS=Homo sapiens GN=TUBA4A PE=1 SV=1
P68371|TBB4B_HUMAN	69	1	1.63967e+08	49831	Tubulin beta-4B chain OS=Homo sapiens GN=TUBB4B PE=1 SV=1
P68402|PA1B2_HUMAN	8	1	2.20933e+06	25569	Platelet-activating factor acetylhydrolase IB subunit beta OS=Homo sapiens GN=PAFAH1B2 PE=1 SV=1
P68431|H31_HUMAN	30	2	1.53467e+09	15404	Histone H3.1 OS=Homo sapiens GN=HIST1H3A PE=1 SV=2
P68871|HBB_HUMAN	37	3	5.79667e+07	15998	Hemoglobin subunit beta OS=Homo sapiens GN=HBB PE=1 SV=2
P78324|SHPS1_HUMAN	23	8	328000000	54967	Tyrosine-protein phosphatase non-receptor type substrate 1 OS=Homo sapiens GN=SIRPA PE=1 SV=2
P78325|ADAM8_HUMAN	4	2	1.53833e+07	88771	Disintegrin and metalloproteinase domain-containing protein 8 OS=Homo sapiens GN=ADAM8 PE=1 SV=2
P78371|TCPB_HUMAN	38	13	9.87333e+07	57488	T-complex protein 1 subunit beta OS=Homo sapiens GN=CCT2 PE=1 SV=4
P78417|GSTO1_HUMAN	16	4	242000000	27566	Glutathione S-transferase omega-1 OS=Homo sapiens GN=GSTO1 PE=1 SV=2
P78536|ADA17_HUMAN	2	1	2.23667e+07	93021	Disintegrin and metalloproteinase domain-containing protein 17 OS=Homo sapiens GN=ADAM17 PE=1 SV=1
P79483|DRB3_HUMAN	51	2	5.05667e+07	29962	HLA class II histocompatibility antigen DR beta 3 chain OS=Homo sapiens GN=HLA-DRB3 PE=1 SV=1
P80217|IN35_HUMAN	5	1	5.96667e+06	31546	Interferon-induced 35 kDa protein OS=Homo sapiens GN=IFI35 PE=1 SV=5
P80723|BASP1_HUMAN	33	8	5.86333e+08	22693	Brain acid soluble protein 1 OS=Homo sapiens GN=BASP1 PE=1 SV=2
P80748|LV321_HUMAN	44	3	8.48967e+07	12446	Immunoglobulin lambda variable 3-21 OS=Homo sapiens GN=IGLV3-21 PE=1 SV=2
P83111|LACTB_HUMAN	15	5	2.05567e+07	60694	Serine beta-lactamase-like protein LACTB mitochondrial OS=Homo sapiens GN=LACTB PE=1 SV=2
P84085|ARF5_HUMAN	41	2	1.19467e+07	20530	ADP-ribosylation factor 5 OS=Homo sapiens GN=ARF5 PE=1 SV=2
P84095|RHOG_HUMAN	55	8	635000000	21308	Rho-related GTP-binding protein RhoG OS=Homo sapiens GN=RHOG PE=1 SV=1
P98082|DAB2_HUMAN	1	1	6.24467e+06	82448	Disabled homolog 2 OS=Homo sapiens GN=DAB2 PE=1 SV=3
Q00013|EM55_HUMAN	24	6	73200000	52297	55 kDa erythrocyte membrane protein OS=Homo sapiens GN=MPP1 PE=1 SV=2
Q00610|CLH1_HUMAN	51	58	1103000000	191613	Clathrin heavy chain 1 OS=Homo sapiens GN=CLTC PE=1 SV=5
Q00653|NFKB2_HUMAN	13	7	1.95667e+07	96749	Nuclear factor NF-kappa-B p100 subunit OS=Homo sapiens GN=NFKB2 PE=1 SV=4
Q00722|PLCB2_HUMAN	9	7	46700000	134024	1-phosphatidylinositol 4 5-bisphosphate phosphodiesterase beta-2 OS=Homo sapiens GN=PLCB2 PE=1 SV=2
Q00839|HNRPU_HUMAN	2	2	3.25933e+06	90585	Heterogeneous nuclear ribonucleoprotein U OS=Homo sapiens GN=HNRNPU PE=1 SV=6
Q01082|SPTB2_HUMAN	3	4	1.34467e+07	274608	Spectrin beta chain non-erythrocytic 1 OS=Homo sapiens GN=SPTBN1 PE=1 SV=2
Q01469|FABP5_HUMAN	53	5	1.46233e+09	15164	Fatty acid-binding protein epidermal OS=Homo sapiens GN=FABP5 PE=1 SV=3
Q01518|CAP1_HUMAN	41	14	1113000000	51902	Adenylyl cyclase-associated protein 1 OS=Homo sapiens GN=CAP1 PE=1 SV=5
Q01538|MYT1_HUMAN	1	1	33000000	122329	Myelin transcription factor 1 OS=Homo sapiens GN=MYT1 PE=1 SV=2
Q01581|HMCS1_HUMAN	23	9	82000000	57294	Hydroxymethylglutaryl-CoA synthase cytoplasmic OS=Homo sapiens GN=HMGCS1 PE=1 SV=2
Q01650|LAT1_HUMAN	7	2	6.01667e+07	55010	Large neutral amino acids transporter small subunit 1 OS=Homo sapiens GN=SLC7A5 PE=1 SV=2
Q01813|PFKAP_HUMAN	29	13	9.35333e+07	85596	ATP-dependent 6-phosphofructokinase platelet type OS=Homo sapiens GN=PFKP PE=1 SV=2
Q02413|DSG1_HUMAN	18	13	1.13167e+08	113748	Desmoglein-1 OS=Homo sapiens GN=DSG1 PE=1 SV=2
Q02750|MP2K1_HUMAN	13	2	3.61233e+07	43439	Dual specificity mitogen-activated protein kinase kinase 1 OS=Homo sapiens GN=MAP2K1 PE=1 SV=2
Q02790|FKBP4_HUMAN	13	4	15300000	51805	Peptidyl-prolyl cis-trans isomerase FKBP4 OS=Homo sapiens GN=FKBP4 PE=1 SV=3
Q02818|NUCB1_HUMAN	13	5	5.72667e+07	53879	Nucleobindin-1 OS=Homo sapiens GN=NUCB1 PE=1 SV=4
Q02878|RL6_HUMAN	3	1	27800000	32728	60S ribosomal protein L6 OS=Homo sapiens GN=RPL6 PE=1 SV=3
Q02952|AKA12_HUMAN	3	4	31000000	191480	A-kinase anchor protein 12 OS=Homo sapiens GN=AKAP12 PE=1 SV=4
Q03169|TNAP2_HUMAN	33	17	2.67667e+08	72661	Tumor necrosis factor alpha-induced protein 2 OS=Homo sapiens GN=TNFAIP2 PE=2 SV=2
Q03405|UPAR_HUMAN	48	10	284000000	36978	Urokinase plasminogen activator surface receptor OS=Homo sapiens GN=PLAUR PE=1 SV=1
Q03518|TAP1_HUMAN	11	6	3.93033e+07	87218	Antigen peptide transporter 1 OS=Homo sapiens GN=TAP1 PE=1 SV=2
Q04695|K1C17_HUMAN	31	5	40900000	48106	Keratin type I cytoskeletal 17 OS=Homo sapiens GN=KRT17 PE=1 SV=2
Q04721|NOTC2_HUMAN	3	5	2.49033e+07	265403	Neurogenic locus notch homolog protein 2 OS=Homo sapiens GN=NOTCH2 PE=1 SV=3
Q04864|REL_HUMAN	13	4	12550000	68520	Proto-oncogene c-Rel OS=Homo sapiens GN=REL PE=1 SV=1
Q04917|1433F_HUMAN	26	4	111600000	28219	14-3-3 protein eta OS=Homo sapiens GN=YWHAH PE=1 SV=4
Q04941|PLP2_HUMAN	18	2	3.39733e+08	16691	Proteolipid protein 2 OS=Homo sapiens GN=PLP2 PE=1 SV=1
Q05655|KPCD_HUMAN	25	11	1.07633e+08	77505	Protein kinase C delta type OS=Homo sapiens GN=PRKCD PE=1 SV=2
Q06124|PTN11_HUMAN	3	1	4.68333e+06	68436	Tyrosine-protein phosphatase non-receptor type 11 OS=Homo sapiens GN=PTPN11 PE=1 SV=2
Q06210|GFPT1_HUMAN	8	4	3.45667e+07	78806	Glutamine--fructose-6-phosphate aminotransferase [isomerizing] 1 OS=Homo sapiens GN=GFPT1 PE=1 SV=3
Q06323|PSME1_HUMAN	29	6	259000000	28723	Proteasome activator complex subunit 1 OS=Homo sapiens GN=PSME1 PE=1 SV=1
Q06830|PRDX1_HUMAN	53	7	659000000	22110	Peroxiredoxin-1 OS=Homo sapiens GN=PRDX1 PE=1 SV=1
Q07021|C1QBP_HUMAN	21	4	77700000	31362	Complement component 1 Q subcomponent-binding protein mitochondrial OS=Homo sapiens GN=C1QBP PE=1 SV=1
Q07065|CKAP4_HUMAN	26	12	5.10867e+07	66023	Cytoskeleton-associated protein 4 OS=Homo sapiens GN=CKAP4 PE=1 SV=2
Q07812|BAX_HUMAN	19	3	2.35933e+07	21184	Apoptosis regulator BAX OS=Homo sapiens GN=BAX PE=1 SV=1
Q07954|LRP1_HUMAN	4	12	3.10733e+07	504610	Prolow-density lipoprotein receptor-related protein 1 OS=Homo sapiens GN=LRP1 PE=1 SV=2
Q07960|RHG01_HUMAN	17	5	24800000	50436	Rho GTPase-activating protein 1 OS=Homo sapiens GN=ARHGAP1 PE=1 SV=1
Q08209|PP2BA_HUMAN	3	1	6520000	58688	Serine/threonine-protein phosphatase 2B catalytic subunit alpha isoform OS=Homo sapiens GN=PPP3CA PE=1 SV=1
Q08257|QOR_HUMAN	12	2	12350000	35207	Quinone oxidoreductase OS=Homo sapiens GN=CRYZ PE=1 SV=1
Q08554|DSC1_HUMAN	20	11	1.40433e+07	99987	Desmocollin-1 OS=Homo sapiens GN=DSC1 PE=1 SV=2
Q09666|AHNK_HUMAN	22	85	5.39333e+08	629114	Neuroblast differentiation-associated protein AHNAK OS=Homo sapiens GN=AHNAK PE=1 SV=2
Q0VD83|APOBR_HUMAN	8	6	1.04733e+09	114874	Apolipoprotein B receptor OS=Homo sapiens GN=APOBR PE=1 SV=2
Q10567|AP1B1_HUMAN	21	7	81600000	104637	AP-1 complex subunit beta-1 OS=Homo sapiens GN=AP1B1 PE=1 SV=2
Q11201|SIA4A_HUMAN	4	1	1.39033e+07	39075	CMP-N-acetylneuraminate-beta-galactosamide-alpha-2 3-sialyltransferase 1 OS=Homo sapiens GN=ST3GAL1 PE=2 SV=1
Q12765|SCRN1_HUMAN	5	2	1.25967e+07	46382	Secernin-1 OS=Homo sapiens GN=SCRN1 PE=1 SV=2
Q12768|WASC5_HUMAN	7	6	1.65567e+07	134286	WASH complex subunit 5 OS=Homo sapiens GN=WASHC5 PE=1 SV=1
Q12792|TWF1_HUMAN	9	2	2.86433e+06	40283	Twinfilin-1 OS=Homo sapiens GN=TWF1 PE=1 SV=3
Q12797|ASPH_HUMAN	7	3	1.02333e+07	85863	Aspartyl/asparaginyl beta-hydroxylase OS=Homo sapiens GN=ASPH PE=1 SV=3
Q12846|STX4_HUMAN	14	3	1.07567e+08	34180	Syntaxin-4 OS=Homo sapiens GN=STX4 PE=1 SV=2
Q12849|GRSF1_HUMAN	2	1	6.24667e+07	53126	G-rich sequence factor 1 OS=Homo sapiens GN=GRSF1 PE=1 SV=3
Q12882|DPYD_HUMAN	4	2	2.35367e+06	111401	Dihydropyrimidine dehydrogenase [NADP(+)] OS=Homo sapiens GN=DPYD PE=1 SV=2
Q12904|AIMP1_HUMAN	8	2	14850000	34353	Aminoacyl tRNA synthase complex-interacting multifunctional protein 1 OS=Homo sapiens GN=AIMP1 PE=1 SV=2
Q12907|LMAN2_HUMAN	32	8	1.61033e+08	40229	Vesicular integral-membrane protein VIP36 OS=Homo sapiens GN=LMAN2 PE=1 SV=1
Q12913|PTPRJ_HUMAN	20	20	3.45667e+08	145941	Receptor-type tyrosine-protein phosphatase eta OS=Homo sapiens GN=PTPRJ PE=1 SV=3
Q12931|TRAP1_HUMAN	6	3	1.30227e+07	80110	Heat shock protein 75 kDa mitochondrial OS=Homo sapiens GN=TRAP1 PE=1 SV=3
Q12965|MYO1E_HUMAN	8	3	1.11967e+07	127062	Unconventional myosin-Ie OS=Homo sapiens GN=MYO1E PE=1 SV=2
Q12979|ABR_HUMAN	6	4	3.68333e+07	97598	Active breakpoint cluster region-related protein OS=Homo sapiens GN=ABR PE=2 SV=2
Q13011|ECH1_HUMAN	22	4	1.22733e+08	35816	Delta(3 5)-Delta(2 4)-dienoyl-CoA isomerase mitochondrial OS=Homo sapiens GN=ECH1 PE=1 SV=2
Q13043|STK4_HUMAN	21	9	96500000	55630	Serine/threonine-protein kinase 4 OS=Homo sapiens GN=STK4 PE=1 SV=2
Q13045|FLII_HUMAN	11	5	5.23333e+07	144751	Protein flightless-1 homolog OS=Homo sapiens GN=FLII PE=1 SV=2
Q13077|TRAF1_HUMAN	16	5	1.37333e+08	46164	TNF receptor-associated factor 1 OS=Homo sapiens GN=TRAF1 PE=1 SV=1
Q13153|PAK1_HUMAN	15	2	26100000	60647	Serine/threonine-protein kinase PAK 1 OS=Homo sapiens GN=PAK1 PE=1 SV=2
Q13162|PRDX4_HUMAN	32	4	86000000	30540	Peroxiredoxin-4 OS=Homo sapiens GN=PRDX4 PE=1 SV=1
Q13177|PAK2_HUMAN	24	6	83100000	58043	Serine/threonine-protein kinase PAK 2 OS=Homo sapiens GN=PAK2 PE=1 SV=3
Q13200|PSMD2_HUMAN	11	2	4.79333e+06	100200	26S proteasome non-ATPase regulatory subunit 2 OS=Homo sapiens GN=PSMD2 PE=1 SV=3
Q13217|DNJC3_HUMAN	11	3	6.93333e+06	57580	DnaJ homolog subfamily C member 3 OS=Homo sapiens GN=DNAJC3 PE=1 SV=1
Q13283|G3BP1_HUMAN	7	2	1.44167e+07	52164	Ras GTPase-activating protein-binding protein 1 OS=Homo sapiens GN=G3BP1 PE=1 SV=1
Q13287|NMI_HUMAN	4	1	6.27333e+06	35057	N-myc-interactor OS=Homo sapiens GN=NMI PE=1 SV=2
Q13303|KCAB2_HUMAN	24	4	26370000	41000	Voltage-gated potassium channel subunit beta-2 OS=Homo sapiens GN=KCNAB2 PE=1 SV=2
Q13418|ILK_HUMAN	13	5	52600000	51419	Integrin-linked protein kinase OS=Homo sapiens GN=ILK PE=1 SV=2
Q13423|NNTM_HUMAN	11	7	3.56867e+07	113895	NAD(P) transhydrogenase mitochondrial OS=Homo sapiens GN=NNT PE=1 SV=3
Q13433|S39A6_HUMAN	2	1	7.89333e+06	85047	Zinc transporter ZIP6 OS=Homo sapiens GN=SLC39A6 PE=1 SV=3
Q13464|ROCK1_HUMAN	2	2	1.65667e+07	158174	Rho-associated protein kinase 1 OS=Homo sapiens GN=ROCK1 PE=1 SV=1
Q13488|VPP3_HUMAN	7	4	6.37333e+07	92968	V-type proton ATPase 116 kDa subunit a isoform 3 OS=Homo sapiens GN=TCIRG1 PE=1 SV=3
Q13492|PICAL_HUMAN	9	4	3.13333e+07	70755	Phosphatidylinositol-binding clathrin assembly protein OS=Homo sapiens GN=PICALM PE=1 SV=2
Q13501|SQSTM_HUMAN	16	5	32800000	47687	Sequestosome-1 OS=Homo sapiens GN=SQSTM1 PE=1 SV=1
Q13596|SNX1_HUMAN	12	5	59000000	59070	Sorting nexin-1 OS=Homo sapiens GN=SNX1 PE=1 SV=3
Q13619|CUL4A_HUMAN	1	1	759667	87680	Cullin-4A OS=Homo sapiens GN=CUL4A PE=1 SV=3
Q13636|RAB31_HUMAN	44	4	1.04967e+08	21569	Ras-related protein Rab-31 OS=Homo sapiens GN=RAB31 PE=1 SV=1
Q13724|MOGS_HUMAN	5	4	1.68333e+07	91918	Mannosyl-oligosaccharide glucosidase OS=Homo sapiens GN=MOGS PE=1 SV=5
Q13740|CD166_HUMAN	40	17	2.63667e+08	65102	CD166 antigen OS=Homo sapiens GN=ALCAM PE=1 SV=2
Q13813|SPTN1_HUMAN	0	1	2.24333e+07	284538	Spectrin alpha chain non-erythrocytic 1 OS=Homo sapiens GN=SPTAN1 PE=1 SV=3
Q13835|PKP1_HUMAN	34	17	39400000	82861	Plakophilin-1 OS=Homo sapiens GN=PKP1 PE=1 SV=2
Q13838|DX39B_HUMAN	3	1	14270000	48991	Spliceosome RNA helicase DDX39B OS=Homo sapiens GN=DDX39B PE=1 SV=1
Q13867|BLMH_HUMAN	13	4	2.58067e+07	52562	Bleomycin hydrolase OS=Homo sapiens GN=BLMH PE=1 SV=1
Q13885|TBB2A_HUMAN	62	2	3.36333e+06	49907	Tubulin beta-2A chain OS=Homo sapiens GN=TUBB2A PE=1 SV=1
Q13907|IDI1_HUMAN	5	1	7.12333e+06	26319	Isopentenyl-diphosphate Delta-isomerase 1 OS=Homo sapiens GN=IDI1 PE=1 SV=2
Q14005|IL16_HUMAN	5	5	2.97667e+07	141752	Pro-interleukin-16 OS=Homo sapiens GN=IL16 PE=1 SV=4
Q14019|COTL1_HUMAN	44	4	128000000	15945	Coactosin-like protein OS=Homo sapiens GN=COTL1 PE=1 SV=3
Q14103|HNRPD_HUMAN	7	2	2.50533e+07	38434	Heterogeneous nuclear ribonucleoprotein D0 OS=Homo sapiens GN=HNRNPD PE=1 SV=1
Q14108|SCRB2_HUMAN	17	7	4.78667e+07	54290	Lysosome membrane protein 2 OS=Homo sapiens GN=SCARB2 PE=1 SV=2
Q14152|EIF3A_HUMAN	7	8	2.47667e+07	166569	Eukaryotic translation initiation factor 3 subunit A OS=Homo sapiens GN=EIF3A PE=1 SV=1
Q14160|SCRIB_HUMAN	4	5	3.87667e+07	174884	Protein scribble homolog OS=Homo sapiens GN=SCRIB PE=1 SV=4
Q14165|MLEC_HUMAN	23	5	8.78667e+07	32234	Malectin OS=Homo sapiens GN=MLEC PE=1 SV=1
Q14204|DYHC1_HUMAN	17	51	1.71667e+08	532412	Cytoplasmic dynein 1 heavy chain 1 OS=Homo sapiens GN=DYNC1H1 PE=1 SV=5
Q14213|IL27B_HUMAN	5	1	1.19233e+07	25396	Interleukin-27 subunit beta OS=Homo sapiens GN=EBI3 PE=1 SV=2
Q14240|IF4A2_HUMAN	16	1	13210000	46402	Eukaryotic initiation factor 4A-II OS=Homo sapiens GN=EIF4A2 PE=1 SV=2
Q14254|FLOT2_HUMAN	33	11	1.53033e+08	47064	Flotillin-2 OS=Homo sapiens GN=FLOT2 PE=1 SV=2
Q14258|TRI25_HUMAN	4	2	7.62333e+06	70974	E3 ubiquitin/ISG15 ligase TRIM25 OS=Homo sapiens GN=TRIM25 PE=1 SV=2
Q14344|GNA13_HUMAN	40	12	477000000	44050	Guanine nucleotide-binding protein subunit alpha-13 OS=Homo sapiens GN=GNA13 PE=1 SV=2
Q14409|GLPK3_HUMAN	8	3	1.63367e+07	60598	Glycerol kinase 3 OS=Homo sapiens GN=GK3P PE=2 SV=2
Q14444|CAPR1_HUMAN	3	2	1.66533e+07	78366	Caprin-1 OS=Homo sapiens GN=CAPRIN1 PE=1 SV=2
Q14520|HABP2_HUMAN	15	5	1.58833e+08	62672	Hyaluronan-binding protein 2 OS=Homo sapiens GN=HABP2 PE=1 SV=1
Q14677|EPN4_HUMAN	4	2	15670000	68259	Clathrin interactor 1 OS=Homo sapiens GN=CLINT1 PE=1 SV=1
Q14696|MESD_HUMAN	26	4	36900000	26077	LDLR chaperone MESD OS=Homo sapiens GN=MESDC2 PE=1 SV=2
Q14697|GANAB_HUMAN	30	17	1.29733e+08	106874	Neutral alpha-glucosidase AB OS=Homo sapiens GN=GANAB PE=1 SV=3
Q14699|RFTN1_HUMAN	43	3	781000000	63146	Raftlin OS=Homo sapiens GN=RFTN1 PE=1 SV=4
Q14739|LBR_HUMAN	3	1	18290000	70703	Lamin-B receptor OS=Homo sapiens GN=LBR PE=1 SV=2
Q14764|MVP_HUMAN	41	25	699700000	99327	Major vault protein OS=Homo sapiens GN=MVP PE=1 SV=4
Q14847|LASP1_HUMAN	20	4	1.50667e+08	29717	LIM and SH3 domain protein 1 OS=Homo sapiens GN=LASP1 PE=1 SV=2
Q14956|GPNMB_HUMAN	3	1	1.18733e+07	63923	Transmembrane glycoprotein NMB OS=Homo sapiens GN=GPNMB PE=1 SV=2
Q14974|IMB1_HUMAN	21	13	100400000	97170	Importin subunit beta-1 OS=Homo sapiens GN=KPNB1 PE=1 SV=2
Q15008|PSMD6_HUMAN	11	3	6.00667e+06	45531	26S proteasome non-ATPase regulatory subunit 6 OS=Homo sapiens GN=PSMD6 PE=1 SV=1
Q15056|IF4H_HUMAN	15	2	3.49333e+07	27385	Eukaryotic translation initiation factor 4H OS=Homo sapiens GN=EIF4H PE=1 SV=5
Q15084|PDIA6_HUMAN	31	10	5.02333e+08	48121	Protein disulfide-isomerase A6 OS=Homo sapiens GN=PDIA6 PE=1 SV=1
Q15121|PEA15_HUMAN	35	3	2.27033e+07	15040	Astrocytic phosphoprotein PEA-15 OS=Homo sapiens GN=PEA15 PE=1 SV=2
Q15149|PLEC_HUMAN	12	35	1.00367e+08	531796	Plectin OS=Homo sapiens GN=PLEC PE=1 SV=3
Q15155|NOMO1_HUMAN	19	14	48460000	134324	Nodal modulator 1 OS=Homo sapiens GN=NOMO1 PE=1 SV=5
Q15181|IPYR_HUMAN	32	5	1.86233e+07	32660	Inorganic pyrophosphatase OS=Homo sapiens GN=PPA1 PE=1 SV=2
Q15185|TEBP_HUMAN	16	2	1.01867e+08	18697	Prostaglandin E synthase 3 OS=Homo sapiens GN=PTGES3 PE=1 SV=1
Q15283|RASA2_HUMAN	3	2	8970000	96614	Ras GTPase-activating protein 2 OS=Homo sapiens GN=RASA2 PE=1 SV=3
Q15286|RAB35_HUMAN	49	6	1.74333e+08	23025	Ras-related protein Rab-35 OS=Homo sapiens GN=RAB35 PE=1 SV=1
Q15293|RCN1_HUMAN	11	3	5.41333e+07	38890	Reticulocalbin-1 OS=Homo sapiens GN=RCN1 PE=1 SV=1
Q15306|IRF4_HUMAN	2	1	5.59333e+06	51773	Interferon regulatory factor 4 OS=Homo sapiens GN=IRF4 PE=1 SV=1
Q15365|PCBP1_HUMAN	38	6	4.36433e+08	37498	Poly(rC)-binding protein 1 OS=Homo sapiens GN=PCBP1 PE=1 SV=2
Q15366|PCBP2_HUMAN	26	1	1.63967e+07	38580	Poly(rC)-binding protein 2 OS=Homo sapiens GN=PCBP2 PE=1 SV=1
Q15392|DHC24_HUMAN	3	1	1.02467e+07	60101	Delta(24)-sterol reductase OS=Homo sapiens GN=DHCR24 PE=1 SV=2
Q15404|RSU1_HUMAN	23	4	4.07733e+07	31540	Ras suppressor protein 1 OS=Homo sapiens GN=RSU1 PE=1 SV=3
Q15437|SC23B_HUMAN	8	3	1.04167e+07	86479	Protein transport protein Sec23B OS=Homo sapiens GN=SEC23B PE=1 SV=2
Q15438|CYH1_HUMAN	12	4	36100000	46413	Cytohesin-1 OS=Homo sapiens GN=CYTH1 PE=1 SV=1
Q15642|CIP4_HUMAN	12	5	59500000	68352	Cdc42-interacting protein 4 OS=Homo sapiens GN=TRIP10 PE=1 SV=3
Q15691|MARE1_HUMAN	12	2	10660000	29999	Microtubule-associated protein RP/EB family member 1 OS=Homo sapiens GN=MAPRE1 PE=1 SV=3
Q15717|ELAV1_HUMAN	3	1	1.97433e+07	36092	ELAV-like protein 1 OS=Homo sapiens GN=ELAVL1 PE=1 SV=2
Q15722|LT4R1_HUMAN	6	1	7.89667e+06	37557	Leukotriene B4 receptor 1 OS=Homo sapiens GN=LTB4R PE=1 SV=2
Q15738|NSDHL_HUMAN	23	5	1.54842e+07	41900	Sterol-4-alpha-carboxylate 3-dehydrogenase decarboxylating OS=Homo sapiens GN=NSDHL PE=1 SV=2
Q15758|AAAT_HUMAN	13	3	5.31867e+07	56598	Neutral amino acid transporter B(0) OS=Homo sapiens GN=SLC1A5 PE=1 SV=2
Q15762|CD226_HUMAN	16	3	3.68667e+07	38614	CD226 antigen OS=Homo sapiens GN=CD226 PE=1 SV=2
Q15785|TOM34_HUMAN	21	4	1.07967e+07	34559	Mitochondrial import receptor subunit TOM34 OS=Homo sapiens GN=TOMM34 PE=1 SV=2
Q15833|STXB2_HUMAN	31	13	1.75767e+08	66453	Syntaxin-binding protein 2 OS=Homo sapiens GN=STXBP2 PE=1 SV=2
Q15836|VAMP3_HUMAN	40	1	2.67667e+07	11309	Vesicle-associated membrane protein 3 OS=Homo sapiens GN=VAMP3 PE=1 SV=3
Q15907|RB11B_HUMAN	39	7	652000000	24488	Ras-related protein Rab-11B OS=Homo sapiens GN=RAB11B PE=1 SV=4
Q15942|ZYX_HUMAN	20	6	8.53667e+07	61277	Zyxin OS=Homo sapiens GN=ZYX PE=1 SV=1
Q16181|SEPT7_HUMAN	25	5	59500000	50680	Septin-7 OS=Homo sapiens GN=SEPT7 PE=1 SV=2
Q16512|PKN1_HUMAN	6	4	1.87667e+07	103932	Serine/threonine-protein kinase N1 OS=Homo sapiens GN=PKN1 PE=1 SV=2
Q16543|CDC37_HUMAN	13	3	4.47667e+07	44468	Hsp90 co-chaperone Cdc37 OS=Homo sapiens GN=CDC37 PE=1 SV=1
Q16555|DPYL2_HUMAN	57	17	2.87967e+08	62294	Dihydropyrimidinase-related protein 2 OS=Homo sapiens GN=DPYSL2 PE=1 SV=1
Q16563|SYPL1_HUMAN	14	2	1.08333e+08	28565	Synaptophysin-like protein 1 OS=Homo sapiens GN=SYPL1 PE=1 SV=1
Q16602|CALRL_HUMAN	9	3	90500000	52930	Calcitonin gene-related peptide type 1 receptor OS=Homo sapiens GN=CALCRL PE=1 SV=2
Q16658|FSCN1_HUMAN	46	18	1.28333e+09	54530	Fascin OS=Homo sapiens GN=FSCN1 PE=1 SV=3
Q16719|KYNU_HUMAN	23	8	87900000	52352	Kynureninase OS=Homo sapiens GN=KYNU PE=1 SV=1
Q16822|PCKGM_HUMAN	7	3	13180000	70730	Phosphoenolpyruvate carboxykinase [GTP] mitochondrial OS=Homo sapiens GN=PCK2 PE=1 SV=3
Q16831|UPP1_HUMAN	12	2	5.96667e+06	33934	Uridine phosphorylase 1 OS=Homo sapiens GN=UPP1 PE=1 SV=1
Q16864|VATF_HUMAN	10	1	20470000	13370	V-type proton ATPase subunit F OS=Homo sapiens GN=ATP6V1F PE=1 SV=2
Q16891|MIC60_HUMAN	5	2	1.06733e+07	83678	MICOS complex subunit MIC60 OS=Homo sapiens GN=IMMT PE=1 SV=1
Q27J81|INF2_HUMAN	5	4	1.32933e+07	135624	Inverted formin-2 OS=Homo sapiens GN=INF2 PE=1 SV=2
Q2M389|WASC4_HUMAN	1	1	19600000	136403	WASH complex subunit 4 OS=Homo sapiens GN=WASHC4 PE=1 SV=2
Q32MZ4|LRRF1_HUMAN	11	6	60500000	89253	Leucine-rich repeat flightless-interacting protein 1 OS=Homo sapiens GN=LRRFIP1 PE=1 SV=2
Q32P28|P3H1_HUMAN	4	2	6626000	83394	Prolyl 3-hydroxylase 1 OS=Homo sapiens GN=P3H1 PE=1 SV=2
Q3LXA3|TKFC_HUMAN	8	3	8.28333e+06	58947	Triokinase/FMN cyclase OS=Homo sapiens GN=TKFC PE=1 SV=2
Q3V6T2|GRDN_HUMAN	1	1	2.63567e+07	216040	Girdin OS=Homo sapiens GN=CCDC88A PE=1 SV=2
Q3ZCN5|OTOGL_HUMAN	0	1	1.21467e+07	262089	Otogelin-like protein OS=Homo sapiens GN=OTOGL PE=2 SV=5
Q4KMQ2|ANO6_HUMAN	12	8	7.49267e+07	106165	Anoctamin-6 OS=Homo sapiens GN=ANO6 PE=1 SV=2
Q4V328|GRAP1_HUMAN	5	3	1.70733e+07	95989	GRIP1-associated protein 1 OS=Homo sapiens GN=GRIPAP1 PE=1 SV=1
Q53GQ0|DHB12_HUMAN	26	5	70180000	34324	Very-long-chain 3-oxoacyl-CoA reductase OS=Homo sapiens GN=HSD17B12 PE=1 SV=2
Q53T59|H1BP3_HUMAN	3	1	1.87567e+07	42780	HCLS1-binding protein 3 OS=Homo sapiens GN=HS1BP3 PE=1 SV=1
Q5D862|FILA2_HUMAN	2	3	2.23167e+07	248072	Filaggrin-2 OS=Homo sapiens GN=FLG2 PE=1 SV=1
Q5JSH3|WDR44_HUMAN	4	3	29360000	101366	WD repeat-containing protein 44 OS=Homo sapiens GN=WDR44 PE=1 SV=1
Q5JTV8|TOIP1_HUMAN	7	2	7.25333e+07	66248	Torsin-1A-interacting protein 1 OS=Homo sapiens GN=TOR1AIP1 PE=1 SV=2
Q5JWF2|GNAS1_HUMAN	10	6	6.58667e+07	111024	Guanine nucleotide-binding protein G(s) subunit alpha isoforms XLas OS=Homo sapiens GN=GNAS PE=1 SV=2
Q5T4S7|UBR4_HUMAN	3	8	1.80667e+07	573849	E3 ubiquitin-protein ligase UBR4 OS=Homo sapiens GN=UBR4 PE=1 SV=1
Q5T749|KPRP_HUMAN	20	6	23660000	64136	Keratinocyte proline-rich protein OS=Homo sapiens GN=KPRP PE=1 SV=1
Q5TEJ8|THMS2_HUMAN	19	7	42190000	72049	Protein THEMIS2 OS=Homo sapiens GN=THEMIS2 PE=1 SV=1
Q5VSP4|LC1L1_HUMAN	7	1	7060000	17918	Putative lipocalin 1-like protein 1 OS=Homo sapiens GN=LCN1P1 PE=5 SV=1
Q5VW32|BROX_HUMAN	9	2	12360000	46476	BRO1 domain-containing protein BROX OS=Homo sapiens GN=BROX PE=1 SV=1
Q5Y7A7|2B1D_HUMAN	53	1	3.72167e+07	30008	HLA class II histocompatibility antigen DRB1-13 beta chain OS=Homo sapiens GN=HLA-DRB1 PE=1 SV=1
Q5ZPR3|CD276_HUMAN	24	8	7.59667e+08	57236	CD276 antigen OS=Homo sapiens GN=CD276 PE=1 SV=1
Q66K74|MAP1S_HUMAN	7	4	5.14667e+06	112211	Microtubule-associated protein 1S OS=Homo sapiens GN=MAP1S PE=1 SV=2
Q68CZ2|TENS3_HUMAN	2	2	12520000	155265	Tensin-3 OS=Homo sapiens GN=TNS3 PE=1 SV=2
Q68EM7|RHG17_HUMAN	6	3	7.90333e+06	95437	Rho GTPase-activating protein 17 OS=Homo sapiens GN=ARHGAP17 PE=1 SV=1
Q6DD88|ATLA3_HUMAN	26	9	1.42233e+08	60542	Atlastin-3 OS=Homo sapiens GN=ATL3 PE=1 SV=1
Q6IAA8|LTOR1_HUMAN	23	3	8.29667e+07	17745	Ragulator complex protein LAMTOR1 OS=Homo sapiens GN=LAMTOR1 PE=1 SV=2
Q6IBS0|TWF2_HUMAN	29	5	1.28933e+08	39548	Twinfilin-2 OS=Homo sapiens GN=TWF2 PE=1 SV=2
Q6IQ22|RAB12_HUMAN	23	3	30500000	27248	Ras-related protein Rab-12 OS=Homo sapiens GN=RAB12 PE=1 SV=3
Q6JBY9|CPZIP_HUMAN	12	3	3.39667e+07	44504	CapZ-interacting protein OS=Homo sapiens GN=RCSD1 PE=1 SV=1
Q6NUK1|SCMC1_HUMAN	12	4	4.33667e+07	53354	Calcium-binding mitochondrial carrier protein SCaMC-1 OS=Homo sapiens GN=SLC25A24 PE=1 SV=2
Q6P179|ERAP2_HUMAN	7	5	11570000	110462	Endoplasmic reticulum aminopeptidase 2 OS=Homo sapiens GN=ERAP2 PE=1 SV=2
Q6P1A2|MBOA5_HUMAN	5	2	3.89333e+07	56035	Lysophospholipid acyltransferase 5 OS=Homo sapiens GN=LPCAT3 PE=1 SV=1
Q6P2E9|EDC4_HUMAN	2	2	4.77167e+06	151661	Enhancer of mRNA-decapping protein 4 OS=Homo sapiens GN=EDC4 PE=1 SV=1
Q6P4A8|PLBL1_HUMAN	10	4	40000000	63255	Phospholipase B-like 1 OS=Homo sapiens GN=PLBD1 PE=1 SV=2
Q6P4Q7|CNNM4_HUMAN	18	10	3.13933e+07	86607	Metal transporter CNNM4 OS=Homo sapiens GN=CNNM4 PE=1 SV=3
Q6P587|FAHD1_HUMAN	8	1	5.69333e+06	24843	Acylpyruvase FAHD1 mitochondrial OS=Homo sapiens GN=FAHD1 PE=1 SV=2
Q6P589|TP8L2_HUMAN	11	1	9.05667e+06	20556	Tumor necrosis factor alpha-induced protein 8-like protein 2 OS=Homo sapiens GN=TNFAIP8L2 PE=1 SV=1
Q6PCB8|EMB_HUMAN	24	6	1.98567e+08	36881	Embigin OS=Homo sapiens GN=EMB PE=1 SV=1
Q6PIU2|NCEH1_HUMAN	16	4	90000000	45808	Neutral cholesterol ester hydrolase 1 OS=Homo sapiens GN=NCEH1 PE=1 SV=3
Q6PJF5|RHDF2_HUMAN	9	5	7.38333e+07	96686	Inactive rhomboid protein 2 OS=Homo sapiens GN=RHBDF2 PE=1 SV=2
Q6UWF3|SCIMP_HUMAN	31	2	6.96667e+07	16618	SLP adapter and CSK-interacting membrane protein OS=Homo sapiens GN=SCIMP PE=1 SV=1
Q6Y1H2|HACD2_HUMAN	12	2	1.41367e+06	28368	Very-long-chain (3R)-3-hydroxyacyl-CoA dehydratase 2 OS=Homo sapiens GN=HACD2 PE=1 SV=1
Q6YP21|KAT3_HUMAN	3	1	18220000	51400	Kynurenine--oxoglutarate transaminase 3 OS=Homo sapiens GN=KYAT3 PE=1 SV=1
Q6ZNJ1|NBEL2_HUMAN	2	3	895367	302515	Neurobeachin-like protein 2 OS=Homo sapiens GN=NBEAL2 PE=1 SV=2
Q6ZS81|WDFY4_HUMAN	4	10	2.93133e+07	353610	WD repeat- and FYVE domain-containing protein 4 OS=Homo sapiens GN=WDFY4 PE=1 SV=3
Q6ZUJ8|BCAP_HUMAN	4	2	6420000	90398	Phosphoinositide 3-kinase adapter protein 1 OS=Homo sapiens GN=PIK3AP1 PE=1 SV=2
Q6ZUX7|LHPL2_HUMAN	11	1	3.94667e+07	24486	Lipoma HMGIC fusion partner-like 2 protein OS=Homo sapiens GN=LHFPL2 PE=2 SV=2
Q709C8|VP13C_HUMAN	4	11	3.17667e+07	422393	Vacuolar protein sorting-associated protein 13C OS=Homo sapiens GN=VPS13C PE=1 SV=1
Q71U36|TBA1A_HUMAN	55	1	34550000	50136	Tubulin alpha-1A chain OS=Homo sapiens GN=TUBA1A PE=1 SV=1
Q7KYR7|BT2A1_HUMAN	2	1	2.10367e+07	59633	Butyrophilin subfamily 2 member A1 OS=Homo sapiens GN=BTN2A1 PE=1 SV=3
Q7KZF4|SND1_HUMAN	17	11	39700000	101997	Staphylococcal nuclease domain-containing protein 1 OS=Homo sapiens GN=SND1 PE=1 SV=1
Q7L2H7|EIF3M_HUMAN	13	3	1.02833e+07	42503	Eukaryotic translation initiation factor 3 subunit M OS=Homo sapiens GN=EIF3M PE=1 SV=1
Q7L576|CYFP1_HUMAN	26	4	1.94267e+08	145182	Cytoplasmic FMR1-interacting protein 1 OS=Homo sapiens GN=CYFIP1 PE=1 SV=1
Q7L5N7|PCAT2_HUMAN	19	7	31510000	60208	Lysophosphatidylcholine acyltransferase 2 OS=Homo sapiens GN=LPCAT2 PE=1 SV=1
Q7Z2W4|ZCCHV_HUMAN	12	1	2.84133e+07	101431	Zinc finger CCCH-type antiviral protein 1 OS=Homo sapiens GN=ZC3HAV1 PE=1 SV=3
Q7Z5G4|GOGA7_HUMAN	11	1	2.52433e+07	15824	Golgin subfamily A member 7 OS=Homo sapiens GN=GOLGA7 PE=1 SV=2
Q7Z5R6|AB1IP_HUMAN	5	2	4.03333e+07	73183	Amyloid beta A4 precursor protein-binding family B member 1-interacting protein OS=Homo sapiens GN=APBB1IP PE=1 SV=1
Q7Z602|GP141_HUMAN	4	1	3.95333e+06	35464	Probable G-protein coupled receptor 141 OS=Homo sapiens GN=GPR141 PE=2 SV=1
Q7Z6I6|RHG30_HUMAN	4	2	2.47667e+07	118582	Rho GTPase-activating protein 30 OS=Homo sapiens GN=ARHGAP30 PE=1 SV=3
Q7Z6J2|GRASP_HUMAN	8	2	6.86333e+06	42623	General receptor for phosphoinositides 1-associated scaffold protein OS=Homo sapiens GN=GRASP PE=1 SV=1
Q7Z6J4|FGD2_HUMAN	12	5	1.38833e+07	74892	FYVE RhoGEF and PH domain-containing protein 2 OS=Homo sapiens GN=FGD2 PE=1 SV=1
Q7Z6Z7|HUWE1_HUMAN	2	6	4.75133e+06	481896	E3 ubiquitin-protein ligase HUWE1 OS=Homo sapiens GN=HUWE1 PE=1 SV=3
Q7Z794|K2C1B_HUMAN	17	7	5.11667e+09	61901	Keratin type II cytoskeletal 1b OS=Homo sapiens GN=KRT77 PE=2 SV=3
Q86UE4|LYRIC_HUMAN	7	3	2.84333e+07	63837	Protein LYRIC OS=Homo sapiens GN=MTDH PE=1 SV=2
Q86UX7|URP2_HUMAN	44	22	4.63333e+08	75953	Fermitin family homolog 3 OS=Homo sapiens GN=FERMT3 PE=1 SV=1
Q86VP6|CAND1_HUMAN	16	13	7.39333e+07	136375	Cullin-associated NEDD8-dissociated protein 1 OS=Homo sapiens GN=CAND1 PE=1 SV=2
Q86WC4|OSTM1_HUMAN	8	2	2.31267e+07	37257	Osteopetrosis-associated transmembrane protein 1 OS=Homo sapiens GN=OSTM1 PE=1 SV=1
Q86X55|CARM1_HUMAN	2	1	7.97333e+06	65854	Histone-arginine methyltransferase CARM1 OS=Homo sapiens GN=CARM1 PE=1 SV=3
Q86X76|NIT1_HUMAN	5	1	5.08033e+06	35896	Nitrilase homolog 1 OS=Homo sapiens GN=NIT1 PE=1 SV=2
Q86Y82|STX12_HUMAN	16	3	32970000	31642	Syntaxin-12 OS=Homo sapiens GN=STX12 PE=1 SV=1
Q86YS6|RAB43_HUMAN	11	1	7.35333e+06	23339	Ras-related protein Rab-43 OS=Homo sapiens GN=RAB43 PE=1 SV=1
Q8IVF7|FMNL3_HUMAN	2	1	7.82667e+06	117213	Formin-like protein 3 OS=Homo sapiens GN=FMNL3 PE=1 SV=3
Q8IWA5|CTL2_HUMAN	2	1	1.70667e+07	80124	Choline transporter-like protein 2 OS=Homo sapiens GN=SLC44A2 PE=1 SV=3
Q8IWE4|DCNL3_HUMAN	28	6	2.96267e+07	34291	DCN1-like protein 3 OS=Homo sapiens GN=DCUN1D3 PE=1 SV=1
Q8IXB1|DJC10_HUMAN	2	1	3.68667e+06	91080	DnaJ homolog subfamily C member 10 OS=Homo sapiens GN=DNAJC10 PE=1 SV=2
Q8IZ83|A16A1_HUMAN	5	3	1.47433e+07	85127	Aldehyde dehydrogenase family 16 member A1 OS=Homo sapiens GN=ALDH16A1 PE=1 SV=2
Q8N1G4|LRC47_HUMAN	7	3	1.01267e+07	63473	Leucine-rich repeat-containing protein 47 OS=Homo sapiens GN=LRRC47 PE=1 SV=1
Q8N1N4|K2C78_HUMAN	21	8	4.56667e+07	56866	Keratin type II cytoskeletal 78 OS=Homo sapiens GN=KRT78 PE=2 SV=2
Q8N335|GPD1L_HUMAN	3	1	1.65733e+07	38419	Glycerol-3-phosphate dehydrogenase 1-like protein OS=Homo sapiens GN=GPD1L PE=1 SV=1
Q8N386|LRC25_HUMAN	13	3	5.56067e+07	33179	Leucine-rich repeat-containing protein 25 OS=Homo sapiens GN=LRRC25 PE=1 SV=2
Q8N392|RHG18_HUMAN	15	7	4.79667e+07	74977	Rho GTPase-activating protein 18 OS=Homo sapiens GN=ARHGAP18 PE=1 SV=3
Q8N3D4|EH1L1_HUMAN	15	14	61000000	161854	EH domain-binding protein 1-like protein 1 OS=Homo sapiens GN=EHBP1L1 PE=1 SV=2
Q8N3F8|MILK1_HUMAN	7	4	1.27333e+07	93441	MICAL-like protein 1 OS=Homo sapiens GN=MICALL1 PE=1 SV=2
Q8N4C8|MINK1_HUMAN	11	5	76000000	149821	Misshapen-like kinase 1 OS=Homo sapiens GN=MINK1 PE=1 SV=2
Q8N5I2|ARRD1_HUMAN	13	3	7.62667e+07	45981	Arrestin domain-containing protein 1 OS=Homo sapiens GN=ARRDC1 PE=1 SV=1
Q8N5K1|CISD2_HUMAN	31	3	2.43067e+07	15278	CDGSH iron-sulfur domain-containing protein 2 OS=Homo sapiens GN=CISD2 PE=1 SV=1
Q8N5M9|JAGN1_HUMAN	7	1	18620000	21125	Protein jagunal homolog 1 OS=Homo sapiens GN=JAGN1 PE=1 SV=1
Q8N766|EMC1_HUMAN	8	6	3.46733e+07	111759	ER membrane protein complex subunit 1 OS=Homo sapiens GN=EMC1 PE=1 SV=1
Q8N8A2|ANR44_HUMAN	8	5	2.33167e+07	107603	Serine/threonine-protein phosphatase 6 regulatory ankyrin repeat subunit B OS=Homo sapiens GN=ANKRD44 PE=1 SV=3
Q8NBJ5|GT251_HUMAN	16	7	1.13333e+08	71636	Procollagen galactosyltransferase 1 OS=Homo sapiens GN=COLGALT1 PE=1 SV=1
Q8NBJ7|SUMF2_HUMAN	13	3	3.07667e+07	33843	Sulfatase-modifying factor 2 OS=Homo sapiens GN=SUMF2 PE=1 SV=2
Q8NBS9|TXND5_HUMAN	18	6	154000000	47629	Thioredoxin domain-containing protein 5 OS=Homo sapiens GN=TXNDC5 PE=1 SV=2
Q8NBX0|SCPDL_HUMAN	3	1	5210000	47151	Saccharopine dehydrogenase-like oxidoreductase OS=Homo sapiens GN=SCCPDH PE=1 SV=1
Q8ND76|CCNY_HUMAN	13	3	20823000	39337	Cyclin-Y OS=Homo sapiens GN=CCNY PE=1 SV=2
Q8NEQ5|CA162_HUMAN	11	1	7790000	16886	Transmembrane protein C1orf162 OS=Homo sapiens GN=C1orf162 PE=2 SV=1
Q8NEW0|ZNT7_HUMAN	4	1	2.81333e+07	41626	Zinc transporter 7 OS=Homo sapiens GN=SLC30A7 PE=2 SV=1
Q8NF50|DOCK8_HUMAN	9	14	54100000	238527	Dedicator of cytokinesis protein 8 OS=Homo sapiens GN=DOCK8 PE=1 SV=3
Q8NHW5|RLA0L_HUMAN	31	1	1.77267e+08	34364	60S acidic ribosomal protein P0-like OS=Homo sapiens GN=RPLP0P6 PE=5 SV=1
Q8NI22|MCFD2_HUMAN	21	2	33200000	16390	Multiple coagulation factor deficiency protein 2 OS=Homo sapiens GN=MCFD2 PE=1 SV=1
Q8TAF3|WDR48_HUMAN	8	4	7.93333e+06	76211	WD repeat-containing protein 48 OS=Homo sapiens GN=WDR48 PE=1 SV=1
Q8TBX8|PI42C_HUMAN	3	1	6.08333e+06	47300	Phosphatidylinositol 5-phosphate 4-kinase type-2 gamma OS=Homo sapiens GN=PIP4K2C PE=1 SV=3
Q8TC12|RDH11_HUMAN	13	3	8.39967e+07	35386	Retinol dehydrogenase 11 OS=Homo sapiens GN=RDH11 PE=1 SV=2
Q8TCJ2|STT3B_HUMAN	3	2	5.73967e+07	93674	Dolichyl-diphosphooligosaccharide--protein glycosyltransferase subunit STT3B OS=Homo sapiens GN=STT3B PE=1 SV=1
Q8TCT9|HM13_HUMAN	13	4	113400000	41488	Minor histocompatibility antigen H13 OS=Homo sapiens GN=HM13 PE=1 SV=1
Q8TCU6|PREX1_HUMAN	3	4	19270000	186202	Phosphatidylinositol 3 4 5-trisphosphate-dependent Rac exchanger 1 protein OS=Homo sapiens GN=PREX1 PE=1 SV=3
Q8TD19|NEK9_HUMAN	3	2	6.48333e+06	107168	Serine/threonine-protein kinase Nek9 OS=Homo sapiens GN=NEK9 PE=1 SV=2
Q8TD46|MO2R1_HUMAN	19	2	3.90667e+07	36620	Cell surface glycoprotein CD200 receptor 1 OS=Homo sapiens GN=CD200R1 PE=1 SV=2
Q8TD55|PKHO2_HUMAN	23	7	1.71333e+08	53350	Pleckstrin homology domain-containing family O member 2 OS=Homo sapiens GN=PLEKHO2 PE=1 SV=1
Q8TDQ1|CLM1_HUMAN	21	4	8.03467e+07	32335	CMRF35-like molecule 1 OS=Homo sapiens GN=CD300LF PE=1 SV=3
Q8TDW0|LRC8C_HUMAN	6	2	2.88833e+06	92449	Volume-regulated anion channel subunit LRRC8C OS=Homo sapiens GN=LRRC8C PE=1 SV=2
Q8TDX7|NEK7_HUMAN	8	2	11830000	34551	Serine/threonine-protein kinase Nek7 OS=Homo sapiens GN=NEK7 PE=1 SV=1
Q8TDZ2|MICA1_HUMAN	10	8	5.69667e+07	117875	[F-actin]-methionine sulfoxide oxidase MICAL1 OS=Homo sapiens GN=MICAL1 PE=1 SV=2
Q8TF42|UBS3B_HUMAN	6	2	1.62567e+07	72696	Ubiquitin-associated and SH3 domain-containing protein B OS=Homo sapiens GN=UBASH3B PE=1 SV=2
Q8TF71|MOT10_HUMAN	9	3	26300000	55493	Monocarboxylate transporter 10 OS=Homo sapiens GN=SLC16A10 PE=1 SV=1
Q8WUD1|RAB2B_HUMAN	31	2	1.02133e+07	24214	Ras-related protein Rab-2B OS=Homo sapiens GN=RAB2B PE=1 SV=1
Q8WUM4|PDC6I_HUMAN	28	15	1.87667e+08	96023	Programmed cell death 6-interacting protein OS=Homo sapiens GN=PDCD6IP PE=1 SV=1
Q8WUW1|BRK1_HUMAN	32	2	9.67667e+07	8745	Protein BRICK1 OS=Homo sapiens GN=BRK1 PE=1 SV=1
Q8WVM8|SCFD1_HUMAN	9	3	1.08567e+07	72380	Sec1 family domain-containing protein 1 OS=Homo sapiens GN=SCFD1 PE=1 SV=4
Q8WWI5|CTL1_HUMAN	23	13	4.81333e+08	73302	Choline transporter-like protein 1 OS=Homo sapiens GN=SLC44A1 PE=1 SV=1
Q8WX93|PALLD_HUMAN	10	10	6.71333e+07	150564	Palladin OS=Homo sapiens GN=PALLD PE=1 SV=3
Q92499|DDX1_HUMAN	6	3	1.18967e+07	82432	ATP-dependent RNA helicase DDX1 OS=Homo sapiens GN=DDX1 PE=1 SV=2
Q92542|NICA_HUMAN	8	3	50300000	78411	Nicastrin OS=Homo sapiens GN=NCSTN PE=1 SV=2
Q92556|ELMO1_HUMAN	4	2	2.08633e+07	83829	Engulfment and cell motility protein 1 OS=Homo sapiens GN=ELMO1 PE=1 SV=2
Q92597|NDRG1_HUMAN	24	6	76500000	42835	Protein NDRG1 OS=Homo sapiens GN=NDRG1 PE=1 SV=1
Q92598|HS105_HUMAN	28	16	1.01433e+08	96865	Heat shock protein 105 kDa OS=Homo sapiens GN=HSPH1 PE=1 SV=1
Q92614|MY18A_HUMAN	6	8	3.71767e+07	233113	Unconventional myosin-XVIIIa OS=Homo sapiens GN=MYO18A PE=1 SV=3
Q92616|GCN1_HUMAN	9	15	2.43533e+07	292756	eIF-2-alpha kinase activator GCN1 OS=Homo sapiens GN=GCN1 PE=1 SV=6
Q92625|ANS1A_HUMAN	1	1	1520000	123108	Ankyrin repeat and SAM domain-containing protein 1A OS=Homo sapiens GN=ANKS1A PE=1 SV=4
Q92692|NECT2_HUMAN	23	3	5.52667e+07	57742	Nectin-2 OS=Homo sapiens GN=NECTIN2 PE=1 SV=1
Q92820|GGH_HUMAN	13	3	1.13467e+07	35964	Gamma-glutamyl hydrolase OS=Homo sapiens GN=GGH PE=1 SV=2
Q92835|SHIP1_HUMAN	7	6	3.53567e+07	133292	Phosphatidylinositol 3 4 5-trisphosphate 5-phosphatase 1 OS=Homo sapiens GN=INPP5D PE=1 SV=2
Q92882|OSTF1_HUMAN	34	4	1.74967e+08	23787	Osteoclast-stimulating factor 1 OS=Homo sapiens GN=OSTF1 PE=1 SV=2
Q92896|GSLG1_HUMAN	5	4	2.21533e+07	134552	Golgi apparatus protein 1 OS=Homo sapiens GN=GLG1 PE=1 SV=2
Q92900|RENT1_HUMAN	3	3	17700000	124345	Regulator of nonsense transcripts 1 OS=Homo sapiens GN=UPF1 PE=1 SV=2
Q92930|RAB8B_HUMAN	34	2	2.98333e+08	23584	Ras-related protein Rab-8B OS=Homo sapiens GN=RAB8B PE=1 SV=2
Q92973|TNPO1_HUMAN	3	2	28700000	102355	Transportin-1 OS=Homo sapiens GN=TNPO1 PE=1 SV=2
Q92974|ARHG2_HUMAN	9	3	3.63867e+07	111543	Rho guanine nucleotide exchange factor 2 OS=Homo sapiens GN=ARHGEF2 PE=1 SV=4
Q92982|NINJ1_HUMAN	13	1	30250000	16345	Ninjurin-1 OS=Homo sapiens GN=NINJ1 PE=1 SV=2
Q93033|IGSF2_HUMAN	5	4	10140000	115108	Immunoglobulin superfamily member 2 OS=Homo sapiens GN=CD101 PE=1 SV=2
Q93034|CUL5_HUMAN	5	3	1.63133e+07	90955	Cullin-5 OS=Homo sapiens GN=CUL5 PE=1 SV=4
Q93050|VPP1_HUMAN	9	6	61100000	96413	V-type proton ATPase 116 kDa subunit a isoform 1 OS=Homo sapiens GN=ATP6V0A1 PE=1 SV=3
Q93052|LPP_HUMAN	8	3	11670000	65746	Lipoma-preferred partner OS=Homo sapiens GN=LPP PE=1 SV=1
Q95365|1B38_HUMAN	56	1	1.11853e+08	40416	HLA class I histocompatibility antigen B-38 alpha chain OS=Homo sapiens GN=HLA-B PE=1 SV=1
Q969H8|MYDGF_HUMAN	29	3	2.25667e+08	18795	Myeloid-derived growth factor OS=Homo sapiens GN=MYDGF PE=1 SV=1
Q969P0|IGSF8_HUMAN	26	9	3.82333e+08	65034	Immunoglobulin superfamily member 8 OS=Homo sapiens GN=IGSF8 PE=1 SV=1
Q969V3|NCLN_HUMAN	12	5	17500000	62974	Nicalin OS=Homo sapiens GN=NCLN PE=1 SV=2
Q969Z4|TR19L_HUMAN	6	2	36800000	46092	Tumor necrosis factor receptor superfamily member 19L OS=Homo sapiens GN=RELT PE=1 SV=1
Q96A65|EXOC4_HUMAN	2	2	1.01533e+07	110498	Exocyst complex component 4 OS=Homo sapiens GN=EXOC4 PE=1 SV=1
Q96AE4|FUBP1_HUMAN	5	2	1.08933e+07	67560	Far upstream element-binding protein 1 OS=Homo sapiens GN=FUBP1 PE=1 SV=3
Q96AH8|RAB7B_HUMAN	28	4	7.15667e+07	22511	Ras-related protein Rab-7b OS=Homo sapiens GN=RAB7B PE=2 SV=1
Q96AQ6|PBIP1_HUMAN	7	4	12730000	80643	Pre-B-cell leukemia transcription factor-interacting protein 1 OS=Homo sapiens GN=PBXIP1 PE=1 SV=1
Q96BY6|DOC10_HUMAN	25	35	587000000	249529	Dedicator of cytokinesis protein 10 OS=Homo sapiens GN=DOCK10 PE=1 SV=3
Q96C19|EFHD2_HUMAN	17	4	5.26667e+07	26697	EF-hand domain-containing protein D2 OS=Homo sapiens GN=EFHD2 PE=1 SV=1
Q96C23|GALM_HUMAN	29	6	117700000	37766	Aldose 1-epimerase OS=Homo sapiens GN=GALM PE=1 SV=1
Q96CN7|ISOC1_HUMAN	10	2	1.47467e+07	32237	Isochorismatase domain-containing protein 1 OS=Homo sapiens GN=ISOC1 PE=1 SV=3
Q96CX2|KCD12_HUMAN	38	9	7.18333e+07	35701	BTB/POZ domain-containing protein KCTD12 OS=Homo sapiens GN=KCTD12 PE=1 SV=1
Q96EY5|MB12A_HUMAN	11	2	8.15333e+06	28783	Multivesicular body subunit 12A OS=Homo sapiens GN=MVB12A PE=1 SV=1
Q96FN4|CPNE2_HUMAN	17	7	2.54267e+07	61190	Copine-2 OS=Homo sapiens GN=CPNE2 PE=1 SV=3
Q96FW1|OTUB1_HUMAN	27	5	4.86333e+07	31284	Ubiquitin thioesterase OTUB1 OS=Homo sapiens GN=OTUB1 PE=1 SV=2
Q96G03|PGM2_HUMAN	19	8	4.41667e+07	68283	Phosphoglucomutase-2 OS=Homo sapiens GN=PGM2 PE=1 SV=4
Q96HC4|PDLI5_HUMAN	2	1	5.16333e+06	63945	PDZ and LIM domain protein 5 OS=Homo sapiens GN=PDLIM5 PE=1 SV=5
Q96HE7|ERO1A_HUMAN	33	11	155800000	54393	ERO1-like protein alpha OS=Homo sapiens GN=ERO1A PE=1 SV=2
Q96HN2|SAHH3_HUMAN	7	2	4.40333e+07	66721	Adenosylhomocysteinase 3 OS=Homo sapiens GN=AHCYL2 PE=1 SV=1
Q96I99|SUCB2_HUMAN	8	3	18410000	46511	Succinate--CoA ligase [GDP-forming] subunit beta mitochondrial OS=Homo sapiens GN=SUCLG2 PE=1 SV=2
Q96IG2|FXL20_HUMAN	3	1	5220000	48423	F-box/LRR-repeat protein 20 OS=Homo sapiens GN=FBXL20 PE=1 SV=2
Q96IX5|USMG5_HUMAN	43	2	50800000	6458	Up-regulated during skeletal muscle growth protein 5 OS=Homo sapiens GN=USMG5 PE=1 SV=1
Q96J02|ITCH_HUMAN	4	2	6.03667e+06	102803	E3 ubiquitin-protein ligase Itchy homolog OS=Homo sapiens GN=ITCH PE=1 SV=2
Q96JJ7|TMX3_HUMAN	17	5	2.22233e+07	51872	Protein disulfide-isomerase TMX3 OS=Homo sapiens GN=TMX3 PE=1 SV=2
Q96KP4|CNDP2_HUMAN	40	8	1.56033e+08	52879	Cytosolic non-specific dipeptidase OS=Homo sapiens GN=CNDP2 PE=1 SV=2
Q96L92|SNX27_HUMAN	5	2	1.36867e+07	61265	Sorting nexin-27 OS=Homo sapiens GN=SNX27 PE=1 SV=2
Q96N66|MBOA7_HUMAN	13	4	106900000	52765	Lysophospholipid acyltransferase 7 OS=Homo sapiens GN=MBOAT7 PE=1 SV=2
Q96N67|DOCK7_HUMAN	2	3	3950000	242558	Dedicator of cytokinesis protein 7 OS=Homo sapiens GN=DOCK7 PE=1 SV=4
Q96NY7|CLIC6_HUMAN	5	2	2.12967e+07	73012	Chloride intracellular channel protein 6 OS=Homo sapiens GN=CLIC6 PE=2 SV=3
Q96P70|IPO9_HUMAN	3	2	4.09667e+06	115963	Importin-9 OS=Homo sapiens GN=IPO9 PE=1 SV=3
Q96PY5|FMNL2_HUMAN	3	1	14110000	123321	Formin-like protein 2 OS=Homo sapiens GN=FMNL2 PE=1 SV=3
Q96Q05|TPPC9_HUMAN	5	4	6680000	128530	Trafficking protein particle complex subunit 9 OS=Homo sapiens GN=TRAPPC9 PE=1 SV=2
Q96QH2|PRAM_HUMAN	3	2	16940000	79245	PML-RARA-regulated adapter molecule 1 OS=Homo sapiens GN=PRAM1 PE=1 SV=2
Q96QK1|VPS35_HUMAN	10	7	1.02867e+08	91707	Vacuolar protein sorting-associated protein 35 OS=Homo sapiens GN=VPS35 PE=1 SV=2
Q96QR8|PURB_HUMAN	14	2	1.62367e+07	33241	Transcriptional activator protein Pur-beta OS=Homo sapiens GN=PURB PE=1 SV=3
Q96QV6|H2A1A_HUMAN	29	2	132900000	14233	Histone H2A type 1-A OS=Homo sapiens GN=HIST1H2AA PE=1 SV=3
Q96RT1|ERBIN_HUMAN	4	4	24300000	158297	Erbin OS=Homo sapiens GN=ERBIN PE=1 SV=2
Q96RU3|FNBP1_HUMAN	5	2	17190000	71307	Formin-binding protein 1 OS=Homo sapiens GN=FNBP1 PE=1 SV=2
Q96S97|MYADM_HUMAN	16	4	3.09667e+08	35274	Myeloid-associated differentiation marker OS=Homo sapiens GN=MYADM PE=1 SV=2
Q96SQ9|CP2S1_HUMAN	5	2	2800000	55817	Cytochrome P450 2S1 OS=Homo sapiens GN=CYP2S1 PE=1 SV=2
Q96T51|RUFY1_HUMAN	2	1	8.49667e+06	79818	RUN and FYVE domain-containing protein 1 OS=Homo sapiens GN=RUFY1 PE=1 SV=2
Q96TA1|NIBL1_HUMAN	30	14	1.93667e+08	84138	Niban-like protein 1 OS=Homo sapiens GN=FAM129B PE=1 SV=3
Q99426|TBCB_HUMAN	12	2	1.80333e+07	27326	Tubulin-folding cofactor B OS=Homo sapiens GN=TBCB PE=1 SV=2
Q99460|PSMD1_HUMAN	19	11	4.06533e+07	105836	26S proteasome non-ATPase regulatory subunit 1 OS=Homo sapiens GN=PSMD1 PE=1 SV=2
Q99497|PARK7_HUMAN	42	5	1.14267e+08	19891	Protein DJ-1 OS=Homo sapiens GN=PARK7 PE=1 SV=2
Q99523|SORT_HUMAN	4	2	1.23333e+07	92068	Sortilin OS=Homo sapiens GN=SORT1 PE=1 SV=3
Q99536|VAT1_HUMAN	37	8	2.00667e+08	41920	Synaptic vesicle membrane protein VAT-1 homolog OS=Homo sapiens GN=VAT1 PE=1 SV=2
Q99571|P2RX4_HUMAN	4	1	4.12667e+06	43369	P2X purinoceptor 4 OS=Homo sapiens GN=P2RX4 PE=1 SV=2
Q99572|P2RX7_HUMAN	13	4	18120000	68585	P2X purinoceptor 7 OS=Homo sapiens GN=P2RX7 PE=1 SV=4
Q99613|EIF3C_HUMAN	3	2	8.55333e+06	105344	Eukaryotic translation initiation factor 3 subunit C OS=Homo sapiens GN=EIF3C PE=1 SV=1
Q99615|DNJC7_HUMAN	2	1	6.13667e+06	56441	DnaJ homolog subfamily C member 7 OS=Homo sapiens GN=DNAJC7 PE=1 SV=2
Q99623|PHB2_HUMAN	22	4	17090000	33296	Prohibitin-2 OS=Homo sapiens GN=PHB2 PE=1 SV=2
Q99653|CHP1_HUMAN	38	6	76800000	22456	Calcineurin B homologous protein 1 OS=Homo sapiens GN=CHP1 PE=1 SV=3
Q99685|MGLL_HUMAN	22	5	82900000	33261	Monoglyceride lipase OS=Homo sapiens GN=MGLL PE=1 SV=2
Q99714|HCD2_HUMAN	31	5	4.50667e+07	26923	3-hydroxyacyl-CoA dehydrogenase type-2 OS=Homo sapiens GN=HSD17B10 PE=1 SV=3
Q99735|MGST2_HUMAN	10	1	3.73667e+07	16621	Microsomal glutathione S-transferase 2 OS=Homo sapiens GN=MGST2 PE=1 SV=1
Q99747|SNAG_HUMAN	7	2	24200000	34746	Gamma-soluble NSF attachment protein OS=Homo sapiens GN=NAPG PE=1 SV=1
Q99805|TM9S2_HUMAN	16	7	9.41333e+07	75776	Transmembrane 9 superfamily member 2 OS=Homo sapiens GN=TM9SF2 PE=1 SV=1
Q99828|CIB1_HUMAN	22	3	4.30333e+07	21703	Calcium and integrin-binding protein 1 OS=Homo sapiens GN=CIB1 PE=1 SV=4
Q99829|CPNE1_HUMAN	16	6	190400000	59059	Copine-1 OS=Homo sapiens GN=CPNE1 PE=1 SV=1
Q99832|TCPH_HUMAN	24	9	6.90667e+07	59367	T-complex protein 1 subunit eta OS=Homo sapiens GN=CCT7 PE=1 SV=2
Q9BPX5|ARP5L_HUMAN	8	1	10230000	16941	Actin-related protein 2/3 complex subunit 5-like protein OS=Homo sapiens GN=ARPC5L PE=1 SV=1
Q9BQ51|PD1L2_HUMAN	15	3	168700000	30957	Programmed cell death 1 ligand 2 OS=Homo sapiens GN=PDCD1LG2 PE=1 SV=2
Q9BR76|COR1B_HUMAN	19	4	5.47667e+07	54235	Coronin-1B OS=Homo sapiens GN=CORO1B PE=1 SV=1
Q9BRA2|TXD17_HUMAN	44	4	4.26633e+07	13941	Thioredoxin domain-containing protein 17 OS=Homo sapiens GN=TXNDC17 PE=1 SV=1
Q9BRF8|CPPED_HUMAN	8	2	46400000	35548	Serine/threonine-protein phosphatase CPPED1 OS=Homo sapiens GN=CPPED1 PE=1 SV=3
Q9BRR6|ADPGK_HUMAN	21	5	7.86667e+07	54089	ADP-dependent glucokinase OS=Homo sapiens GN=ADPGK PE=1 SV=1
Q9BS26|ERP44_HUMAN	19	6	1.69267e+08	46971	Endoplasmic reticulum resident protein 44 OS=Homo sapiens GN=ERP44 PE=1 SV=1
Q9BSJ8|ESYT1_HUMAN	22	16	105400000	122856	Extended synaptotagmin-1 OS=Homo sapiens GN=ESYT1 PE=1 SV=1
Q9BT09|CNPY3_HUMAN	22	4	8.09667e+07	30748	Protein canopy homolog 3 OS=Homo sapiens GN=CNPY3 PE=1 SV=1
Q9BT78|CSN4_HUMAN	11	3	1.13833e+07	46269	COP9 signalosome complex subunit 4 OS=Homo sapiens GN=COPS4 PE=1 SV=1
Q9BTV4|TMM43_HUMAN	20	5	40100000	44876	Transmembrane protein 43 OS=Homo sapiens GN=TMEM43 PE=1 SV=1
Q9BUF5|TBB6_HUMAN	41	4	6.58333e+07	49857	Tubulin beta-6 chain OS=Homo sapiens GN=TUBB6 PE=1 SV=1
Q9BUP3|HTAI2_HUMAN	14	3	6.71667e+07	27049	Oxidoreductase HTATIP2 OS=Homo sapiens GN=HTATIP2 PE=1 SV=2
Q9BVC6|TM109_HUMAN	5	2	3.27767e+07	26210	Transmembrane protein 109 OS=Homo sapiens GN=TMEM109 PE=1 SV=1
Q9BVG4|PBDC1_HUMAN	12	2	1.32967e+07	26057	Protein PBDC1 OS=Homo sapiens GN=PBDC1 PE=1 SV=1
Q9BWD1|THIC_HUMAN	26	4	18590000	41351	Acetyl-CoA acetyltransferase cytosolic OS=Homo sapiens GN=ACAT2 PE=1 SV=2
Q9BXI6|TB10A_HUMAN	13	3	40500000	57118	TBC1 domain family member 10A OS=Homo sapiens GN=TBC1D10A PE=1 SV=1
Q9BXN2|CLC7A_HUMAN	5	1	9.20667e+06	27627	C-type lectin domain family 7 member A OS=Homo sapiens GN=CLEC7A PE=1 SV=1
Q9BXP2|S12A9_HUMAN	9	5	1.34833e+07	96110	Solute carrier family 12 member 9 OS=Homo sapiens GN=SLC12A9 PE=1 SV=1
Q9BXS5|AP1M1_HUMAN	16	5	3.02667e+07	48587	AP-1 complex subunit mu-1 OS=Homo sapiens GN=AP1M1 PE=1 SV=3
Q9BXS9|S26A6_HUMAN	8	2	1.52167e+07	82967	Solute carrier family 26 member 6 OS=Homo sapiens GN=SLC26A6 PE=1 SV=1
Q9BY32|ITPA_HUMAN	15	2	13700000	21446	Inosine triphosphate pyrophosphatase OS=Homo sapiens GN=ITPA PE=1 SV=2
Q9BYI3|HYCCI_HUMAN	6	2	2.88033e+07	57625	Hyccin OS=Homo sapiens GN=FAM126A PE=1 SV=2
Q9BZQ8|NIBAN_HUMAN	24	16	6.17667e+08	103135	Protein Niban OS=Homo sapiens GN=FAM129A PE=1 SV=1
Q9C0B5|ZDHC5_HUMAN	12	5	6.98333e+07	77545	Palmitoyltransferase ZDHHC5 OS=Homo sapiens GN=ZDHHC5 PE=1 SV=2
Q9GZN8|CT027_HUMAN	17	2	7.71333e+06	19291	UPF0687 protein C20orf27 OS=Homo sapiens GN=C20orf27 PE=1 SV=3
Q9GZT8|NIF3L_HUMAN	3	1	3.60733e+07	41968	NIF3-like protein 1 OS=Homo sapiens GN=NIF3L1 PE=1 SV=2
Q9GZY6|NTAL_HUMAN	7	1	6.00667e+06	26550	Linker for activation of T-cells family member 2 OS=Homo sapiens GN=LAT2 PE=1 SV=1
Q9H0E2|TOLIP_HUMAN	11	2	1.52467e+07	30282	Toll-interacting protein OS=Homo sapiens GN=TOLLIP PE=1 SV=1
Q9H0Q0|FA49A_HUMAN	38	6	3.92333e+07	37313	Protein FAM49A OS=Homo sapiens GN=FAM49A PE=2 SV=1
Q9H0U4|RAB1B_HUMAN	47	2	64600000	22171	Ras-related protein Rab-1B OS=Homo sapiens GN=RAB1B PE=1 SV=1
Q9H0X4|F234A_HUMAN	18	5	27300000	59660	Protein FAM234A OS=Homo sapiens GN=FAM234A PE=1 SV=1
Q9H1C4|UN93B_HUMAN	4	2	1.56867e+07	66631	Protein unc-93 homolog B1 OS=Homo sapiens GN=UNC93B1 PE=1 SV=2
Q9H1Y0|ATG5_HUMAN	10	2	3.55333e+06	32447	Autophagy protein 5 OS=Homo sapiens GN=ATG5 PE=1 SV=2
Q9H223|EHD4_HUMAN	58	22	1570000000	61175	EH domain-containing protein 4 OS=Homo sapiens GN=EHD4 PE=1 SV=1
Q9H267|VP33B_HUMAN	5	2	2.8702e+06	70585	Vacuolar protein sorting-associated protein 33B OS=Homo sapiens GN=VPS33B PE=1 SV=2
Q9H269|VPS16_HUMAN	2	1	9.05333e+06	94694	Vacuolar protein sorting-associated protein 16 homolog OS=Homo sapiens GN=VPS16 PE=1 SV=2
Q9H2G2|SLK_HUMAN	5	4	7.60667e+06	142695	STE20-like serine/threonine-protein kinase OS=Homo sapiens GN=SLK PE=1 SV=1
Q9H2K8|TAOK3_HUMAN	5	3	1.48133e+07	105406	Serine/threonine-protein kinase TAO3 OS=Homo sapiens GN=TAOK3 PE=1 SV=2
Q9H2M9|RBGPR_HUMAN	3	3	6300000	155984	Rab3 GTPase-activating protein non-catalytic subunit OS=Homo sapiens GN=RAB3GAP2 PE=1 SV=1
Q9H3N1|TMX1_HUMAN	9	2	9.02333e+07	31791	Thioredoxin-related transmembrane protein 1 OS=Homo sapiens GN=TMX1 PE=1 SV=1
Q9H3S1|SEM4A_HUMAN	9	4	1.58137e+07	83574	Semaphorin-4A OS=Homo sapiens GN=SEMA4A PE=1 SV=2
Q9H3Z4|DNJC5_HUMAN	35	3	1.26567e+08	22149	DnaJ homolog subfamily C member 5 OS=Homo sapiens GN=DNAJC5 PE=1 SV=1
Q9H444|CHM4B_HUMAN	17	2	144100000	24950	Charged multivesicular body protein 4b OS=Homo sapiens GN=CHMP4B PE=1 SV=1
Q9H4A4|AMPB_HUMAN	18	8	6.73333e+07	72596	Aminopeptidase B OS=Homo sapiens GN=RNPEP PE=1 SV=2
Q9H4E7|DEFI6_HUMAN	2	1	3180000	73910	Differentially expressed in FDCP 6 homolog OS=Homo sapiens GN=DEF6 PE=1 SV=1
Q9H4G4|GAPR1_HUMAN	64	7	1630000000	17218	Golgi-associated plant pathogenesis-related protein 1 OS=Homo sapiens GN=GLIPR2 PE=1 SV=3
Q9H7F0|AT133_HUMAN	10	8	77200000	138043	Probable cation-transporting ATPase 13A3 OS=Homo sapiens GN=ATP13A3 PE=1 SV=4
Q9H813|TM206_HUMAN	12	2	13590000	40043	Transmembrane protein 206 OS=Homo sapiens GN=TMEM206 PE=1 SV=1
Q9H8Y8|GORS2_HUMAN	10	3	1.90067e+07	47145	Golgi reassembly-stacking protein 2 OS=Homo sapiens GN=GORASP2 PE=1 SV=3
Q9HAB8|PPCS_HUMAN	4	1	8380000	34005	Phosphopantothenate--cysteine ligase OS=Homo sapiens GN=PPCS PE=1 SV=2
Q9HAU0|PKHA5_HUMAN	5	3	1.13967e+07	127464	Pleckstrin homology domain-containing family A member 5 OS=Homo sapiens GN=PLEKHA5 PE=1 SV=1
Q9HAV0|GBB4_HUMAN	54	7	1.73767e+08	37567	Guanine nucleotide-binding protein subunit beta-4 OS=Homo sapiens GN=GNB4 PE=1 SV=3
Q9HB71|CYBP_HUMAN	11	3	5.56333e+07	26210	Calcyclin-binding protein OS=Homo sapiens GN=CACYBP PE=1 SV=2
Q9HBH0|RHOF_HUMAN	38	5	2.50333e+08	23625	Rho-related GTP-binding protein RhoF OS=Homo sapiens GN=RHOF PE=1 SV=1
Q9HBI0|PARVG_HUMAN	17	4	8.79333e+07	37485	Gamma-parvin OS=Homo sapiens GN=PARVG PE=1 SV=1
Q9HC07|TM165_HUMAN	6	1	1.41667e+07	34906	Transmembrane protein 165 OS=Homo sapiens GN=TMEM165 PE=1 SV=1
Q9HC73|CRLF2_HUMAN	8	2	5.14667e+07	42013	Cytokine receptor-like factor 2 OS=Homo sapiens GN=CRLF2 PE=1 SV=1
Q9HCN8|SDF2L_HUMAN	32	4	65500000	23598	Stromal cell-derived factor 2-like protein 1 OS=Homo sapiens GN=SDF2L1 PE=1 SV=2
Q9HD20|AT131_HUMAN	3	3	2.55233e+07	132955	Manganese-transporting ATPase 13A1 OS=Homo sapiens GN=ATP13A1 PE=1 SV=2
Q9HD45|TM9S3_HUMAN	9	4	110200000	67888	Transmembrane 9 superfamily member 3 OS=Homo sapiens GN=TM9SF3 PE=1 SV=2
Q9HDC9|APMAP_HUMAN	27	7	1.46233e+08	46480	Adipocyte plasma membrane-associated protein OS=Homo sapiens GN=APMAP PE=1 SV=2
Q9NP72|RAB18_HUMAN	41	5	4.77633e+07	22977	Ras-related protein Rab-18 OS=Homo sapiens GN=RAB18 PE=1 SV=1
Q9NPP4|NLRC4_HUMAN	4	3	1.08533e+07	116159	NLR family CARD domain-containing protein 4 OS=Homo sapiens GN=NLRC4 PE=1 SV=2
Q9NQ25|SLAF7_HUMAN	17	5	2.02967e+08	37421	SLAM family member 7 OS=Homo sapiens GN=SLAMF7 PE=1 SV=1
Q9NQ88|TIGAR_HUMAN	10	2	2.38233e+07	30063	Fructose-2 6-bisphosphatase TIGAR OS=Homo sapiens GN=TIGAR PE=1 SV=1
Q9NQE9|HINT3_HUMAN	19	3	2.66633e+07	20361	Histidine triad nucleotide-binding protein 3 OS=Homo sapiens GN=HINT3 PE=1 SV=1
Q9NQR4|NIT2_HUMAN	21	4	11860000	30608	Omega-amidase NIT2 OS=Homo sapiens GN=NIT2 PE=1 SV=1
Q9NQT8|KI13B_HUMAN	5	7	33400000	202787	Kinesin-like protein KIF13B OS=Homo sapiens GN=KIF13B PE=1 SV=2
Q9NQW7|XPP1_HUMAN	11	5	55300000	69918	Xaa-Pro aminopeptidase 1 OS=Homo sapiens GN=XPNPEP1 PE=1 SV=3
Q9NR19|ACSA_HUMAN	7	3	1.11467e+07	78580	Acetyl-coenzyme A synthetase cytoplasmic OS=Homo sapiens GN=ACSS2 PE=1 SV=1
Q9NR31|SAR1A_HUMAN	33	4	65900000	22367	GTP-binding protein SAR1a OS=Homo sapiens GN=SAR1A PE=1 SV=1
Q9NR45|SIAS_HUMAN	28	5	3.94667e+07	40308	Sialic acid synthase OS=Homo sapiens GN=NANS PE=1 SV=2
Q9NRR3|C42S2_HUMAN	67	2	1.25133e+07	9223	CDC42 small effector protein 2 OS=Homo sapiens GN=CDC42SE2 PE=1 SV=1
Q9NRX4|PHP14_HUMAN	17	1	3.70667e+06	13833	14 kDa phosphohistidine phosphatase OS=Homo sapiens GN=PHPT1 PE=1 SV=1
Q9NRX5|SERC1_HUMAN	6	2	15310000	50495	Serine incorporator 1 OS=Homo sapiens GN=SERINC1 PE=1 SV=1
Q9NSI8|SAMN1_HUMAN	25	6	3.09467e+07	41708	SAM domain-containing protein SAMSN-1 OS=Homo sapiens GN=SAMSN1 PE=1 SV=1
Q9NTK5|OLA1_HUMAN	14	4	30200000	44744	Obg-like ATPase 1 OS=Homo sapiens GN=OLA1 PE=1 SV=2
Q9NTX5|ECHD1_HUMAN	15	3	1.50133e+07	33698	Ethylmalonyl-CoA decarboxylase OS=Homo sapiens GN=ECHDC1 PE=1 SV=2
Q9NUJ1|ABHDA_HUMAN	23	4	17350000	33933	Mycophenolic acid acyl-glucuronide esterase mitochondrial OS=Homo sapiens GN=ABHD10 PE=1 SV=1
Q9NUJ3|T11L1_HUMAN	2	1	1.23433e+06	57035	T-complex protein 11-like protein 1 OS=Homo sapiens GN=TCP11L1 PE=1 SV=1
Q9NUQ9|FA49B_HUMAN	46	8	1.99133e+08	36748	Protein FAM49B OS=Homo sapiens GN=FAM49B PE=1 SV=1
Q9NV96|CC50A_HUMAN	14	3	2.27733e+07	40684	Cell cycle control protein 50A OS=Homo sapiens GN=TMEM30A PE=1 SV=1
Q9NVJ2|ARL8B_HUMAN	45	3	1.59667e+08	21539	ADP-ribosylation factor-like protein 8B OS=Homo sapiens GN=ARL8B PE=1 SV=1
Q9NW15|ANO10_HUMAN	4	2	65800000	76329	Anoctamin-10 OS=Homo sapiens GN=ANO10 PE=1 SV=2
Q9NX46|ARHL2_HUMAN	12	3	9.48667e+06	38947	Poly(ADP-ribose) glycohydrolase ARH3 OS=Homo sapiens GN=ADPRHL2 PE=1 SV=1
Q9NX57|RAB20_HUMAN	7	1	13950000	26277	Ras-related protein Rab-20 OS=Homo sapiens GN=RAB20 PE=1 SV=1
Q9NX76|CKLF6_HUMAN	28	5	4.01993e+07	20419	CKLF-like MARVEL transmembrane domain-containing protein 6 OS=Homo sapiens GN=CMTM6 PE=1 SV=1
Q9NXU5|ARL15_HUMAN	21	3	2.99433e+07	22876	ADP-ribosylation factor-like protein 15 OS=Homo sapiens GN=ARL15 PE=1 SV=1
Q9NYK5|RM39_HUMAN	4	1	2480000	38712	39S ribosomal protein L39 mitochondrial OS=Homo sapiens GN=MRPL39 PE=1 SV=3
Q9NYL9|TMOD3_HUMAN	28	6	6.13667e+07	39595	Tropomodulin-3 OS=Homo sapiens GN=TMOD3 PE=1 SV=1
Q9NYU2|UGGG1_HUMAN	31	28	116500000	177189	UDP-glucose:glycoprotein glucosyltransferase 1 OS=Homo sapiens GN=UGGT1 PE=1 SV=3
Q9NZ01|TECR_HUMAN	11	3	11670000	36034	Very-long-chain enoyl-CoA reductase OS=Homo sapiens GN=TECR PE=1 SV=1
Q9NZ08|ERAP1_HUMAN	16	11	8.38667e+07	107235	Endoplasmic reticulum aminopeptidase 1 OS=Homo sapiens GN=ERAP1 PE=1 SV=3
Q9NZB2|F120A_HUMAN	3	3	3.37933e+07	121888	Constitutive coactivator of PPAR-gamma-like protein 1 OS=Homo sapiens GN=FAM120A PE=1 SV=2
Q9NZM1|MYOF_HUMAN	33	47	2.59867e+08	234706	Myoferlin OS=Homo sapiens GN=MYOF PE=1 SV=1
Q9NZQ7|PD1L1_HUMAN	23	6	1.29967e+09	33275	Programmed cell death 1 ligand 1 OS=Homo sapiens GN=CD274 PE=1 SV=1
Q9NZT1|CALL5_HUMAN	32	2	1.56033e+07	15893	Calmodulin-like protein 5 OS=Homo sapiens GN=CALML5 PE=1 SV=2
Q9P107|GMIP_HUMAN	4	3	12790000	106683	GEM-interacting protein OS=Homo sapiens GN=GMIP PE=1 SV=2
Q9P265|DIP2B_HUMAN	12	12	7.42667e+07	171491	Disco-interacting protein 2 homolog B OS=Homo sapiens GN=DIP2B PE=1 SV=3
Q9P2A4|ABI3_HUMAN	11	2	1.00333e+07	39035	ABI gene family member 3 OS=Homo sapiens GN=ABI3 PE=1 SV=2
Q9P2B2|FPRP_HUMAN	12	7	1.88967e+08	98556	Prostaglandin F2 receptor negative regulator OS=Homo sapiens GN=PTGFRN PE=1 SV=2
Q9P2J5|SYLC_HUMAN	8	6	1.69933e+07	134466	Leucine--tRNA ligase cytoplasmic OS=Homo sapiens GN=LARS PE=1 SV=2
Q9P2R3|ANFY1_HUMAN	6	4	1.46133e+07	128399	Rabankyrin-5 OS=Homo sapiens GN=ANKFY1 PE=1 SV=2
Q9UBF2|COPG2_HUMAN	5	3	9.27667e+06	97622	Coatomer subunit gamma-2 OS=Homo sapiens GN=COPG2 PE=1 SV=1
Q9UBM7|DHCR7_HUMAN	9	3	33090000	54489	7-dehydrocholesterol reductase OS=Homo sapiens GN=DHCR7 PE=1 SV=1
Q9UBQ0|VPS29_HUMAN	7	1	17900000	20506	Vacuolar protein sorting-associated protein 29 OS=Homo sapiens GN=VPS29 PE=1 SV=1
Q9UBR2|CATZ_HUMAN	8	2	2.81667e+07	33868	Cathepsin Z OS=Homo sapiens GN=CTSZ PE=1 SV=1
Q9UBS4|DJB11_HUMAN	22	5	6.72333e+07	40514	DnaJ homolog subfamily B member 11 OS=Homo sapiens GN=DNAJB11 PE=1 SV=1
Q9UBV2|SE1L1_HUMAN	10	4	9756000	88755	Protein sel-1 homolog 1 OS=Homo sapiens GN=SEL1L PE=1 SV=3
Q9UBV8|PEF1_HUMAN	12	3	82000000	30381	Peflin OS=Homo sapiens GN=PEF1 PE=1 SV=1
Q9UDY8|MALT1_HUMAN	8	5	2.44533e+07	92272	Mucosa-associated lymphoid tissue lymphoma translocation protein 1 OS=Homo sapiens GN=MALT1 PE=1 SV=1
Q9UGN4|CLM8_HUMAN	10	2	2.52367e+07	33201	CMRF35-like molecule 8 OS=Homo sapiens GN=CD300A PE=1 SV=2
Q9UH65|SWP70_HUMAN	6	3	27600000	68998	Switch-associated protein 70 OS=Homo sapiens GN=SWAP70 PE=1 SV=1
Q9UHB6|LIMA1_HUMAN	1	1	8.70333e+06	85226	LIM domain and actin-binding protein 1 OS=Homo sapiens GN=LIMA1 PE=1 SV=1
Q9UHB9|SRP68_HUMAN	10	4	1.04023e+07	70730	Signal recognition particle subunit SRP68 OS=Homo sapiens GN=SRP68 PE=1 SV=2
Q9UHD8|SEPT9_HUMAN	13	5	3.26667e+07	65402	Septin-9 OS=Homo sapiens GN=SEPT9 PE=1 SV=2
Q9UHG3|PCYOX_HUMAN	11	4	1.55767e+07	56640	Prenylcysteine oxidase 1 OS=Homo sapiens GN=PCYOX1 PE=1 SV=3
Q9UHL4|DPP2_HUMAN	15	5	18300000	54342	Dipeptidyl peptidase 2 OS=Homo sapiens GN=DPP7 PE=1 SV=3
Q9UHV9|PFD2_HUMAN	17	2	2.45667e+07	16648	Prefoldin subunit 2 OS=Homo sapiens GN=PFDN2 PE=1 SV=1
Q9UHX3|AGRE2_HUMAN	11	3	1.38667e+07	90472	Adhesion G protein-coupled receptor E2 OS=Homo sapiens GN=ADGRE2 PE=1 SV=2
Q9UHY1|NRBP_HUMAN	5	2	18500000	59845	Nuclear receptor-binding protein OS=Homo sapiens GN=NRBP1 PE=1 SV=1
Q9UHY7|ENOPH_HUMAN	22	4	17690000	28933	Enolase-phosphatase E1 OS=Homo sapiens GN=ENOPH1 PE=1 SV=1
Q9UI08|EVL_HUMAN	18	7	134000000	44620	Ena/VASP-like protein OS=Homo sapiens GN=EVL PE=1 SV=2
Q9UI12|VATH_HUMAN	12	4	6.52333e+07	55883	V-type proton ATPase subunit H OS=Homo sapiens GN=ATP6V1H PE=1 SV=1
Q9UIB8|SLAF5_HUMAN	23	5	99100000	38782	SLAM family member 5 OS=Homo sapiens GN=CD84 PE=1 SV=1
Q9UIQ6|LCAP_HUMAN	15	10	6.42467e+07	117349	Leucyl-cystinyl aminopeptidase OS=Homo sapiens GN=LNPEP PE=1 SV=3
Q9UIV8|SPB13_HUMAN	2	1	3.85667e+08	44276	Serpin B13 OS=Homo sapiens GN=SERPINB13 PE=1 SV=2
Q9UIW2|PLXA1_HUMAN	12	14	110000000	211066	Plexin-A1 OS=Homo sapiens GN=PLXNA1 PE=1 SV=3
Q9UJ70|NAGK_HUMAN	25	4	77700000	37376	N-acetyl-D-glucosamine kinase OS=Homo sapiens GN=NAGK PE=1 SV=4
Q9UJU6|DBNL_HUMAN	23	5	5.84667e+07	48207	Drebrin-like protein OS=Homo sapiens GN=DBNL PE=1 SV=1
Q9UK76|HN1_HUMAN	33	3	2.94667e+07	16015	Hematological and neurological expressed 1 protein OS=Homo sapiens GN=HN1 PE=1 SV=3
Q9UKJ1|PILRA_HUMAN	17	4	42300000	34005	Paired immunoglobulin-like type 2 receptor alpha OS=Homo sapiens GN=PILRA PE=1 SV=3
Q9UKK3|PARP4_HUMAN	10	13	6.16667e+07	192593	Poly [ADP-ribose] polymerase 4 OS=Homo sapiens GN=PARP4 PE=1 SV=3
Q9UKK9|NUDT5_HUMAN	14	2	2.66167e+07	24328	ADP-sugar pyrophosphatase OS=Homo sapiens GN=NUDT5 PE=1 SV=1
Q9UKX2|MYH2_HUMAN	1	1	4.42333e+08	223042	Myosin-2 OS=Homo sapiens GN=MYH2 PE=1 SV=1
Q9UL25|RAB21_HUMAN	38	6	5.86667e+07	24348	Ras-related protein Rab-21 OS=Homo sapiens GN=RAB21 PE=1 SV=3
Q9UL26|RB22A_HUMAN	29	2	13120000	21855	Ras-related protein Rab-22A OS=Homo sapiens GN=RAB22A PE=1 SV=2
Q9ULA0|DNPEP_HUMAN	6	2	18300000	52428	Aspartyl aminopeptidase OS=Homo sapiens GN=DNPEP PE=1 SV=1
Q9ULC3|RAB23_HUMAN	11	2	9060000	26659	Ras-related protein Rab-23 OS=Homo sapiens GN=RAB23 PE=1 SV=1
Q9ULF5|S39AA_HUMAN	8	4	57600000	94132	Zinc transporter ZIP10 OS=Homo sapiens GN=SLC39A10 PE=1 SV=2
Q9ULT0|TTC7A_HUMAN	10	6	2.19667e+07	96185	Tetratricopeptide repeat protein 7A OS=Homo sapiens GN=TTC7A PE=1 SV=3
Q9ULV4|COR1C_HUMAN	15	5	200900000	53249	Coronin-1C OS=Homo sapiens GN=CORO1C PE=1 SV=1
Q9ULZ3|ASC_HUMAN	26	5	1.44667e+08	21627	Apoptosis-associated speck-like protein containing a CARD OS=Homo sapiens GN=PYCARD PE=1 SV=2
Q9UMR2|DD19B_HUMAN	15	1	9.21333e+06	53927	ATP-dependent RNA helicase DDX19B OS=Homo sapiens GN=DDX19B PE=1 SV=1
Q9UMR7|CLC4A_HUMAN	19	3	6.73667e+07	27512	C-type lectin domain family 4 member A OS=Homo sapiens GN=CLEC4A PE=1 SV=1
Q9UMX5|NENF_HUMAN	6	1	4320000	18856	Neudesin OS=Homo sapiens GN=NENF PE=1 SV=1
Q9UN37|VPS4A_HUMAN	11	2	3.69667e+06	48898	Vacuolar protein sorting-associated protein 4A OS=Homo sapiens GN=VPS4A PE=1 SV=1
Q9UNF0|PACN2_HUMAN	20	7	1.58933e+08	55739	Protein kinase C and casein kinase substrate in neurons protein 2 OS=Homo sapiens GN=PACSIN2 PE=1 SV=2
Q9UNH7|SNX6_HUMAN	7	2	1.98567e+07	46649	Sorting nexin-6 OS=Homo sapiens GN=SNX6 PE=1 SV=1
Q9UNQ0|ABCG2_HUMAN	5	2	7.89002e+06	72314	ATP-binding cassette sub-family G member 2 OS=Homo sapiens GN=ABCG2 PE=1 SV=3
Q9UNZ2|NSF1C_HUMAN	20	5	2.36667e+07	40573	NSFL1 cofactor p47 OS=Homo sapiens GN=NSFL1C PE=1 SV=2
Q9UPI3|FLVC2_HUMAN	4	1	8.64367e+06	57241	Feline leukemia virus subgroup C receptor-related protein 2 OS=Homo sapiens GN=FLVCR2 PE=1 SV=1
Q9UPU5|UBP24_HUMAN	0	1	6.71667e+06	294364	Ubiquitin carboxyl-terminal hydrolase 24 OS=Homo sapiens GN=USP24 PE=1 SV=3
Q9UQ80|PA2G4_HUMAN	14	4	2.69567e+07	43787	Proliferation-associated protein 2G4 OS=Homo sapiens GN=PA2G4 PE=1 SV=3
Q9Y230|RUVB2_HUMAN	6	2	4.93667e+06	51157	RuvB-like 2 OS=Homo sapiens GN=RUVBL2 PE=1 SV=3
Q9Y265|RUVB1_HUMAN	6	2	1.28833e+08	50228	RuvB-like 1 OS=Homo sapiens GN=RUVBL1 PE=1 SV=1
Q9Y266|NUDC_HUMAN	9	2	1.53667e+07	38243	Nuclear migration protein nudC OS=Homo sapiens GN=NUDC PE=1 SV=1
Q9Y277|VDAC3_HUMAN	46	5	1.30233e+08	30659	Voltage-dependent anion-selective channel protein 3 OS=Homo sapiens GN=VDAC3 PE=1 SV=1
Q9Y286|SIGL7_HUMAN	21	5	67700000	51143	Sialic acid-binding Ig-like lectin 7 OS=Homo sapiens GN=SIGLEC7 PE=1 SV=1
Q9Y289|SC5A6_HUMAN	2	1	3.50333e+07	68642	Sodium-dependent multivitamin transporter OS=Homo sapiens GN=SLC5A6 PE=2 SV=2
Q9Y2I8|WDR37_HUMAN	5	2	2750000	54665	WD repeat-containing protein 37 OS=Homo sapiens GN=WDR37 PE=1 SV=2
Q9Y2J8|PADI2_HUMAN	6	3	9.40967e+06	75564	Protein-arginine deiminase type-2 OS=Homo sapiens GN=PADI2 PE=1 SV=2
Q9Y2Q3|GSTK1_HUMAN	6	1	6.46867e+07	25497	Glutathione S-transferase kappa 1 OS=Homo sapiens GN=GSTK1 PE=1 SV=3
Q9Y2Q5|LTOR2_HUMAN	35	3	17698000	13508	Ragulator complex protein LAMTOR2 OS=Homo sapiens GN=LAMTOR2 PE=1 SV=1
Q9Y2T2|AP3M1_HUMAN	4	1	3.38367e+06	46939	AP-3 complex subunit mu-1 OS=Homo sapiens GN=AP3M1 PE=1 SV=1
Q9Y305|ACOT9_HUMAN	10	3	9510000	49902	Acyl-coenzyme A thioesterase 9 mitochondrial OS=Homo sapiens GN=ACOT9 PE=1 SV=2
Q9Y315|DEOC_HUMAN	23	5	2.07567e+07	35231	Deoxyribose-phosphate aldolase OS=Homo sapiens GN=DERA PE=1 SV=2
Q9Y316|MEMO1_HUMAN	4	1	2.99667e+06	33733	Protein MEMO1 OS=Homo sapiens GN=MEMO1 PE=1 SV=1
Q9Y336|SIGL9_HUMAN	18	3	48200000	50082	Sialic acid-binding Ig-like lectin 9 OS=Homo sapiens GN=SIGLEC9 PE=1 SV=2
Q9Y394|DHRS7_HUMAN	27	5	2.09967e+07	38299	Dehydrogenase/reductase SDR family member 7 OS=Homo sapiens GN=DHRS7 PE=1 SV=1
Q9Y3A6|TMED5_HUMAN	13	2	4.70833e+07	26005	Transmembrane emp24 domain-containing protein 5 OS=Homo sapiens GN=TMED5 PE=1 SV=1
Q9Y3F4|STRAP_HUMAN	10	2	8.49333e+06	38438	Serine-threonine kinase receptor-associated protein OS=Homo sapiens GN=STRAP PE=1 SV=1
Q9Y3L3|3BP1_HUMAN	14	7	5.59333e+07	75713	SH3 domain-binding protein 1 OS=Homo sapiens GN=SH3BP1 PE=1 SV=3
Q9Y3L5|RAP2C_HUMAN	69	4	121000000	20745	Ras-related protein Rap-2c OS=Homo sapiens GN=RAP2C PE=1 SV=1
Q9Y3P9|RBGP1_HUMAN	2	1	2115000	121737	Rab GTPase-activating protein 1 OS=Homo sapiens GN=RABGAP1 PE=1 SV=3
Q9Y3R5|DOP2_HUMAN	4	6	16700000	258227	Protein dopey-2 OS=Homo sapiens GN=DOPEY2 PE=1 SV=5
Q9Y3Z3|SAMH1_HUMAN	30	12	124000000	72201	Deoxynucleoside triphosphate triphosphohydrolase SAMHD1 OS=Homo sapiens GN=SAMHD1 PE=1 SV=2
Q9Y487|VPP2_HUMAN	9	5	2.03433e+07	98082	V-type proton ATPase 116 kDa subunit a isoform 2 OS=Homo sapiens GN=ATP6V0A2 PE=1 SV=2
Q9Y490|TLN1_HUMAN	41	56	368000000	269765	Talin-1 OS=Homo sapiens GN=TLN1 PE=1 SV=3
Q9Y4D7|PLXD1_HUMAN	2	3	7.42333e+07	212005	Plexin-D1 OS=Homo sapiens GN=PLXND1 PE=1 SV=3
Q9Y4L1|HYOU1_HUMAN	33	21	174400000	111335	Hypoxia up-regulated protein 1 OS=Homo sapiens GN=HYOU1 PE=1 SV=1
Q9Y5K6|CD2AP_HUMAN	4	2	5.35333e+06	71451	CD2-associated protein OS=Homo sapiens GN=CD2AP PE=1 SV=1
Q9Y5K8|VATD_HUMAN	18	2	14800000	28263	V-type proton ATPase subunit D OS=Homo sapiens GN=ATP6V1D PE=1 SV=1
Q9Y5M8|SRPRB_HUMAN	10	2	9.39333e+06	29702	Signal recognition particle receptor subunit beta OS=Homo sapiens GN=SRPRB PE=1 SV=3
Q9Y5P4|C43BP_HUMAN	4	2	8220000	70835	Collagen type IV alpha-3-binding protein OS=Homo sapiens GN=COL4A3BP PE=1 SV=1
Q9Y5P6|GMPPB_HUMAN	11	2	7.15333e+06	39834	Mannose-1-phosphate guanyltransferase beta OS=Homo sapiens GN=GMPPB PE=1 SV=2
Q9Y5S1|TRPV2_HUMAN	32	13	4.71667e+08	85981	Transient receptor potential cation channel subfamily V member 2 OS=Homo sapiens GN=TRPV2 PE=1 SV=1
Q9Y5U9|IR3IP_HUMAN	24	1	26100000	8969	Immediate early response 3-interacting protein 1 OS=Homo sapiens GN=IER3IP1 PE=1 SV=1
Q9Y5X1|SNX9_HUMAN	6	3	4.35667e+07	66592	Sorting nexin-9 OS=Homo sapiens GN=SNX9 PE=1 SV=1
Q9Y5X2|SNX8_HUMAN	3	1	5.36333e+06	52569	Sorting nexin-8 OS=Homo sapiens GN=SNX8 PE=1 SV=1
Q9Y5X3|SNX5_HUMAN	10	3	1.50667e+07	46817	Sorting nexin-5 OS=Homo sapiens GN=SNX5 PE=1 SV=1
Q9Y5Y6|ST14_HUMAN	10	5	24900000	94770	Suppressor of tumorigenicity 14 protein OS=Homo sapiens GN=ST14 PE=1 SV=2
Q9Y5Z4|HEBP2_HUMAN	14	2	1.17967e+07	22875	Heme-binding protein 2 OS=Homo sapiens GN=HEBP2 PE=1 SV=1
Q9Y613|FHOD1_HUMAN	4	3	1.30533e+07	126551	FH1/FH2 domain-containing protein 1 OS=Homo sapiens GN=FHOD1 PE=1 SV=3
Q9Y617|SERC_HUMAN	4	1	5140000	40423	Phosphoserine aminotransferase OS=Homo sapiens GN=PSAT1 PE=1 SV=2
Q9Y624|JAM1_HUMAN	39	9	3.84667e+08	32583	Junctional adhesion molecule A OS=Homo sapiens GN=F11R PE=1 SV=1
Q9Y639|NPTN_HUMAN	7	2	2.52667e+08	44387	Neuroplastin OS=Homo sapiens GN=NPTN PE=1 SV=2
Q9Y678|COPG1_HUMAN	24	13	4.98767e+07	97718	Coatomer subunit gamma-1 OS=Homo sapiens GN=COPG1 PE=1 SV=1
Q9Y696|CLIC4_HUMAN	53	9	6.81667e+08	28772	Chloride intracellular channel protein 4 OS=Homo sapiens GN=CLIC4 PE=1 SV=4
Q9Y6A9|SPCS1_HUMAN	26	2	4.10767e+07	11805	Signal peptidase complex subunit 1 OS=Homo sapiens GN=SPCS1 PE=1 SV=4
Q9Y6C2|EMIL1_HUMAN	1	1	6540000	106667	EMILIN-1 OS=Homo sapiens GN=EMILIN1 PE=1 SV=2
Q9Y6E0|STK24_HUMAN	15	3	27400000	49308	Serine/threonine-protein kinase 24 OS=Homo sapiens GN=STK24 PE=1 SV=1
Q9Y6G9|DC1L1_HUMAN	20	6	1.69833e+07	56579	Cytoplasmic dynein 1 light intermediate chain 1 OS=Homo sapiens GN=DYNC1LI1 PE=1 SV=3
Q9Y6M5|ZNT1_HUMAN	12	4	42960000	55300	Zinc transporter 1 OS=Homo sapiens GN=SLC30A1 PE=1 SV=3
Q9Y6N5|SQRD_HUMAN	25	8	1.70667e+08	49961	Sulfide:quinone oxidoreductase mitochondrial OS=Homo sapiens GN=SQRDL PE=1 SV=1
Q9Y6W5|WASF2_HUMAN	16	4	120500000	54284	Wiskott-Aldrich syndrome protein family member 2 OS=Homo sapiens GN=WASF2 PE=1 SV=3
tr|A0A024QZX5|A0A024QZX5_HUMAN	27	7	6.67667e+07	43024	Serpin B6 OS=Homo sapiens GN=SERPINB6 PE=1 SV=1
tr|A0A024R161|A0A024R161_HUMAN	24	2	51000000	16499	Guanine nucleotide-binding protein subunit gamma OS=Homo sapiens GN=DNAJC25-GNG10 PE=3 SV=1
tr|A0A024R412|A0A024R412_HUMAN	19	1	2.58667e+07	101381	Neuropilin OS=Homo sapiens GN=NRP2 PE=1 SV=1
tr|A0A024R571|A0A024R571_HUMAN	45	12	5.52333e+08	61927	EH domain-containing protein 1 OS=Homo sapiens GN=EHD1 PE=1 SV=1
tr|A0A024RA52|A0A024RA52_HUMAN	32	4	5.04333e+07	25899	Proteasome subunit alpha type OS=Homo sapiens GN=PSMA2 PE=1 SV=1
tr|A0A024RCL9|A0A024RCL9_HUMAN	15	1	62000000	9163	Leukocyte specific transcript 1 isoform CRA_c OS=Homo sapiens GN=LST1 PE=1 SV=1
tr|A0A024RCR6|A0A024RCR6_HUMAN	5	4	2.33667e+07	118703	HLA-B associated transcript 3 isoform CRA_a OS=Homo sapiens GN=BAT3 PE=1 SV=1
tr|A0A067XG54|A0A067XG54_HUMAN	3	2	1.25187e+07	127681	Phospholipid-transporting ATPase OS=Homo sapiens GN=ATP11C PE=1 SV=1
tr|A0A075B6S9|A0A075B6S9_HUMAN	15	1	5.79667e+06	12688	Immunoglobulin kappa variable 1-37 (non-functional) (Fragment) OS=Homo sapiens GN=IGKV1D-37 PE=4 SV=7
tr|A0A075B738|A0A075B738_HUMAN	31	1	4.47333e+07	82522	Platelet endothelial cell adhesion molecule OS=Homo sapiens GN=PECAM1 PE=1 SV=1
tr|A0A087WSY5|A0A087WSY5_HUMAN	3	1	1.07267e+07	44022	Carboxypeptidase B2 OS=Homo sapiens GN=CPB2 PE=1 SV=1
tr|A0A087WTE7|A0A087WTE7_HUMAN	2	1	2.92333e+07	86313	Leukocyte receptor cluster member 8 OS=Homo sapiens GN=LENG8 PE=1 SV=1
tr|A0A087WTZ5|A0A087WTZ5_HUMAN	5	1	17270000	27016	UBX domain-containing protein 1 OS=Homo sapiens GN=UBXN1 PE=1 SV=1
tr|A0A087WUD3|A0A087WUD3_HUMAN	14	1	2.30233e+07	9369	Oligosaccharyltransferase complex subunit OSTC OS=Homo sapiens GN=OSTC PE=1 SV=1
tr|A0A087WUK2|A0A087WUK2_HUMAN	4	1	1.18033e+07	40040	Heterogeneous nuclear ribonucleoprotein D-like OS=Homo sapiens GN=HNRNPDL PE=1 SV=1
tr|A0A087WUQ6|A0A087WUQ6_HUMAN	43	6	7.22333e+07	21938	Glutathione peroxidase OS=Homo sapiens GN=GPX1 PE=1 SV=1
tr|A0A087WWU8|A0A087WWU8_HUMAN	30	3	4.58667e+08	26421	Tropomyosin alpha-3 chain OS=Homo sapiens GN=TPM3 PE=1 SV=1
tr|A0A087WWY9|A0A087WWY9_HUMAN	3	2	1.87667e+07	100564	Ras and Rab interactor 3 OS=Homo sapiens GN=RIN3 PE=1 SV=1
tr|A0A087WXU3|A0A087WXU3_HUMAN	8	5	2.77333e+07	102372	Extended synaptotagmin-2 OS=Homo sapiens GN=ESYT2 PE=1 SV=1
tr|A0A087WY55|A0A087WY55_HUMAN	7	1	6.30667e+06	31102	Chromosome 6 open reading frame 55 isoform CRA_b OS=Homo sapiens GN=VTA1 PE=1 SV=1
tr|A0A087WYJ9|A0A087WYJ9_HUMAN	36	10	5.62333e+08	49383	Ig mu chain C region OS=Homo sapiens GN=IGHM PE=1 SV=2
tr|A0A087WYS1|A0A087WYS1_HUMAN	37	13	2.00733e+08	56967	UTP--glucose-1-phosphate uridylyltransferase OS=Homo sapiens GN=UGP2 PE=1 SV=1
tr|A0A087WZB5|A0A087WZB5_HUMAN	5	1	7900000	33258	Beta-parvin OS=Homo sapiens GN=PARVB PE=1 SV=1
tr|A0A087X0G7|A0A087X0G7_HUMAN	4	1	4.00333e+06	47257	NF-kappa-B essential modulator OS=Homo sapiens GN=IKBKG PE=1 SV=1
tr|A0A087X0K1|A0A087X0K1_HUMAN	16	4	3.21333e+07	39453	Calcium-binding protein 39 OS=Homo sapiens GN=CAB39 PE=1 SV=1
tr|A0A087X0X3|A0A087X0X3_HUMAN	9	5	3.51667e+07	77570	Heterogeneous nuclear ribonucleoprotein M OS=Homo sapiens GN=HNRNPM PE=1 SV=1
tr|A0A087X188|A0A087X188_HUMAN	15	5	3.34667e+07	65024	Bridging integrator 2 OS=Homo sapiens GN=BIN2 PE=1 SV=1
tr|A0A087X1G7|A0A087X1G7_HUMAN	10	1	9220000	17942	Selenoprotein F OS=Homo sapiens GN=SELENOF PE=1 SV=1
tr|A0A087X1H5|A0A087X1H5_HUMAN	5	3	15050000	88021	Arf-GAP with coiled-coil ANK repeat and PH domain-containing protein 2 OS=Homo sapiens GN=ACAP2 PE=1 SV=1
tr|A0A087X215|A0A087X215_HUMAN	27	1	533000000	5509	Basigin OS=Homo sapiens GN=BSG PE=1 SV=1
tr|A0A087X296|A0A087X296_HUMAN	9	3	24480000	63286	Prostaglandin G/H synthase 1 OS=Homo sapiens GN=PTGS1 PE=1 SV=1
tr|A0A087X2B5|A0A087X2B5_HUMAN	33	1	19450000	23896	Basigin (Fragment) OS=Homo sapiens GN=BSG PE=1 SV=1
tr|A0A087X2I1|A0A087X2I1_HUMAN	9	3	9.98967e+07	45797	26S protease regulatory subunit 10B OS=Homo sapiens GN=PSMC6 PE=1 SV=1
tr|A0A096LP69|A0A096LP69_HUMAN	27	5	5.74667e+07	18777	CD99 antigen OS=Homo sapiens GN=CD99 PE=1 SV=1
tr|A0A096LPC5|A0A096LPC5_HUMAN	5	4	15270000	147153	WASH complex subunit 2C OS=Homo sapiens GN=WASHC2C PE=1 SV=1
tr|A0A096LPE2|A0A096LPE2_HUMAN	21	3	5.79333e+07	23353	SAA2-SAA4 readthrough OS=Homo sapiens GN=SAA2-SAA4 PE=4 SV=1
tr|A0A0A0MR02|A0A0A0MR02_HUMAN	37	6	165200000	30348	Voltage-dependent anion-selective channel protein 2 (Fragment) OS=Homo sapiens GN=VDAC2 PE=1 SV=1
tr|A0A0A0MR07|A0A0A0MR07_HUMAN	8	4	22220000	95756	Proto-oncogene vav OS=Homo sapiens GN=VAV1 PE=1 SV=1
tr|A0A0A0MRE5|A0A0A0MRE5_HUMAN	7	4	1.39333e+07	124772	Arf-GAP with SH3 domain ANK repeat and PH domain-containing protein 1 OS=Homo sapiens GN=ASAP1 PE=1 SV=1
tr|A0A0A0MRJ6|A0A0A0MRJ6_HUMAN	21	4	5.49667e+07	30315	Protein-L-isoaspartate O-methyltransferase OS=Homo sapiens GN=PCMT1 PE=1 SV=1
tr|A0A0A0MRL7|A0A0A0MRL7_HUMAN	11	3	3.23667e+07	43728	Caspase-7 OS=Homo sapiens GN=CASP7 PE=1 SV=1
tr|A0A0A0MRN5|A0A0A0MRN5_HUMAN	1	1	4.85333e+06	67195	Opioid growth factor receptor OS=Homo sapiens GN=OGFR PE=1 SV=1
tr|A0A0A0MRT6|A0A0A0MRT6_HUMAN	16	5	1.25733e+08	51770	Abl interactor 1 OS=Homo sapiens GN=ABI1 PE=1 SV=1
tr|A0A0A0MRX2|A0A0A0MRX2_HUMAN	4	1	7690000	33939	DDRGK domain-containing protein 1 OS=Homo sapiens GN=DDRGK1 PE=1 SV=1
tr|A0A0A0MRZ4|A0A0A0MRZ4_HUMAN	2	1	11520000	70075	TNFAIP3-interacting protein 1 OS=Homo sapiens GN=TNIP1 PE=1 SV=1
tr|A0A0A0MS08|A0A0A0MS08_HUMAN	42	6	2.00367e+09	43912	Ig gamma-1 chain C region (Fragment) OS=Homo sapiens GN=IGHG1 PE=1 SV=1
tr|A0A0A0MS20|A0A0A0MS20_HUMAN	16	1	2.26267e+07	49367	Leukocyte immunoglobulin-like receptor subfamily B member 4 OS=Homo sapiens GN=LILRB4 PE=1 SV=1
tr|A0A0A0MSB8|A0A0A0MSB8_HUMAN	8	4	1.59433e+07	78809	Exocyst complex component 7 OS=Homo sapiens GN=EXOC7 PE=1 SV=1
tr|A0A0A0MSV6|A0A0A0MSV6_HUMAN	24	4	2.52367e+08	24031	Complement C1q subcomponent subunit B (Fragment) OS=Homo sapiens GN=C1QB PE=1 SV=6
tr|A0A0A0MT32|A0A0A0MT32_HUMAN	4	1	12860000	32570	Lysosomal acid lipase/cholesteryl ester hydrolase OS=Homo sapiens GN=LIPA PE=1 SV=1
tr|A0A0A0MTI5|A0A0A0MTI5_HUMAN	11	1	1.31933e+07	15959	Acyl-CoA-binding protein OS=Homo sapiens GN=DBI PE=1 SV=1
tr|A0A0A0MTR7|A0A0A0MTR7_HUMAN	3	13	1.99767e+07	591416	E3 ubiquitin-protein ligase RNF213 OS=Homo sapiens GN=RNF213 PE=1 SV=1
tr|A0A0A0MTS2|A0A0A0MTS2_HUMAN	27	10	3.47667e+08	64825	Glucose-6-phosphate isomerase (Fragment) OS=Homo sapiens GN=GPI PE=1 SV=1
tr|A0A0A6YYA0|A0A0A6YYA0_HUMAN	22	3	9.42667e+07	21233	Protein TMED7-TICAM2 OS=Homo sapiens GN=TMED7-TICAM2 PE=3 SV=1
tr|A0A0B4J1V8|A0A0B4J1V8_HUMAN	6	3	2.80233e+08	87918	HCG2039996 OS=Homo sapiens GN=PPAN-P2RY11 PE=3 SV=1
tr|A0A0B4J2A4|A0A0B4J2A4_HUMAN	47	10	1.08467e+08	41602	3-ketoacyl-CoA thiolase mitochondrial OS=Homo sapiens GN=ACAA2 PE=1 SV=1
tr|A0A0C4DFM1|A0A0C4DFM1_HUMAN	8	3	1.47693e+07	72541	Transmembrane 9 superfamily member OS=Homo sapiens GN=TM9SF4 PE=1 SV=1
tr|A0A0C4DFU2|A0A0C4DFU2_HUMAN	52	7	361000000	24750	Superoxide dismutase OS=Homo sapiens GN=SOD2 PE=1 SV=1
tr|A0A0C4DFY0|A0A0C4DFY0_HUMAN	4	1	10880000	42148	P-selectin glycoprotein ligand 1 OS=Homo sapiens GN=SELPLG PE=1 SV=1
tr|A0A0C4DGB5|A0A0C4DGB5_HUMAN	7	3	1.75867e+07	80999	Calpastatin OS=Homo sapiens GN=CAST PE=1 SV=1
tr|A0A0C4DGB6|A0A0C4DGB6_HUMAN	42	21	2.76333e+09	69227	Serum albumin OS=Homo sapiens GN=ALB PE=1 SV=1
tr|A0A0C4DGS1|A0A0C4DGS1_HUMAN	21	7	152000000	48799	Dolichyl-diphosphooligosaccharide--protein glycosyltransferase 48 kDa subunit OS=Homo sapiens GN=DDOST PE=1 SV=1
tr|A0A0C4DGV4|A0A0C4DGV4_HUMAN	23	2	40870000	18159	Hepatitis B virus x interacting protein OS=Homo sapiens GN=LAMTOR5 PE=1 SV=1
tr|A0A0C4DH22|A0A0C4DH22_HUMAN	6	3	17870000	98375	Band 4.1-like protein 1 OS=Homo sapiens GN=EPB41L1 PE=1 SV=1
tr|A0A0D9SFS3|A0A0D9SFS3_HUMAN	11	7	312760000	113313	2-oxoglutarate dehydrogenase mitochondrial OS=Homo sapiens GN=OGDH PE=1 SV=1
tr|A0A0D9SG12|A0A0D9SG12_HUMAN	8	2	17130000	71541	ATP-dependent RNA helicase DDX3X OS=Homo sapiens GN=DDX3X PE=1 SV=1
tr|A0A0G2JHC2|A0A0G2JHC2_HUMAN	13	5	9.33333e+07	68042	Phostensin OS=Homo sapiens GN=PPP1R18 PE=1 SV=1
tr|A0A0G2JNK8|A0A0G2JNK8_HUMAN	17	4	41600000	29692	Leukocyte-associated immunoglobulin-like receptor 1 OS=Homo sapiens GN=LAIR1 PE=1 SV=1
tr|A0A0G2JP80|A0A0G2JP80_HUMAN	33	4	8.68667e+07	71006	Leukocyte immunoglobulin-like receptor subfamily B member 1 (Fragment) OS=Homo sapiens GN=LILRB1 PE=1 SV=1
tr|A0A0G2JQ62|A0A0G2JQ62_HUMAN	9	3	14420000	54473	Lysophosphatidylcholine acyltransferase 1 (Fragment) OS=Homo sapiens GN=LPCAT1 PE=1 SV=1
tr|A0A0J9YXZ5|A0A0J9YXZ5_HUMAN	50	38	8.52333e+08	136004	Ras GTPase-activating-like protein IQGAP1 OS=Homo sapiens GN=IQGAP1 PE=1 SV=1
tr|A0A0U1RQF0|A0A0U1RQF0_HUMAN	24	39	113600000	273196	Fatty acid synthase OS=Homo sapiens GN=FASN PE=1 SV=1
tr|A0A140T9C7|A0A140T9C7_HUMAN	27	3	54200000	19151	HLA class II histocompatibility antigen DM alpha chain (Fragment) OS=Homo sapiens GN=HLA-DMA PE=1 SV=1
tr|A0A140T9I7|A0A140T9I7_HUMAN	1	1	1.06333e+07	159288	Collagen alpha-2(XI) chain (Fragment) OS=Homo sapiens GN=COL11A2 PE=1 SV=1
tr|A0A140T9U4|A0A140T9U4_HUMAN	40	6	1.97467e+09	24059	HLA class II histocompatibility antigen DP alpha 1 chain (Fragment) OS=Homo sapiens GN=HLA-DPA1 PE=1 SV=1
tr|A0A182DWE9|A0A182DWE9_HUMAN	40	3	154800000	29357	HLA class II histocompatibility antigen DP beta 1 chain OS=Homo sapiens GN=HLA-DPB1 PE=1 SV=1
tr|A0A182DWI3|A0A182DWI3_HUMAN	30	9	8.40333e+07	62036	Thioredoxin reductase 1 cytoplasmic OS=Homo sapiens GN=TXNRD1 PE=1 SV=1
tr|A0A1B0GTB0|A0A1B0GTB0_HUMAN	4	1	5.52667e+07	33025	Renin receptor (Fragment) OS=Homo sapiens GN=ATP6AP2 PE=1 SV=1
tr|A0A1B0GU03|A0A1B0GU03_HUMAN	13	5	11881000	62702	Uncharacterized protein OS=Homo sapiens PE=1 SV=1
tr|A0A1B0GUA4|A0A1B0GUA4_HUMAN	24	6	59900000	42368	Acid ceramidase OS=Homo sapiens GN=ASAH1 PE=1 SV=1
tr|A0A1B0GUZ7|A0A1B0GUZ7_HUMAN	12	7	5.00333e+07	96131	Protein EFR3 homolog A OS=Homo sapiens GN=EFR3A PE=1 SV=1
tr|A0A1B0GWJ0|A0A1B0GWJ0_HUMAN	6	2	2.60667e+07	54466	Adenylosuccinate lyase OS=Homo sapiens GN=ADSL PE=1 SV=1
tr|A0AVL1|A0AVL1_HUMAN	13	6	5.35167e+07	78539	ADAM9 protein OS=Homo sapiens GN=ADAM9 PE=1 SV=1
tr|A2A274|A2A274_HUMAN	22	11	79500000	87820	Aconitate hydratase mitochondrial OS=Homo sapiens GN=ACO2 PE=1 SV=1
tr|A2A3R5|A2A3R5_HUMAN	12	2	5.07667e+07	24968	40S ribosomal protein S6 OS=Homo sapiens GN=RPS6 PE=1 SV=1
tr|A2AAZ0|A2AAZ0_HUMAN	63	6	2.38233e+09	25962	HLA class II histocompatibility antigen DQ beta 1 chain OS=Homo sapiens GN=HLA-DQB1 PE=1 SV=1
tr|A6NC48|A6NC48_HUMAN	29	6	222900000	37482	ADP-ribosyl cyclase/cyclic ADP-ribose hydrolase 2 OS=Homo sapiens GN=BST1 PE=1 SV=1
tr|A6NEP9|A6NEP9_HUMAN	13	2	6.77667e+07	25197	Tetraspanin (Fragment) OS=Homo sapiens GN=TSPAN14 PE=1 SV=2
tr|A6NF51|A6NF51_HUMAN	10	2	1.02037e+07	31707	3'(2') 5'-bisphosphate nucleotidase 1 OS=Homo sapiens GN=BPNT1 PE=1 SV=2
tr|A6NG10|A6NG10_HUMAN	4	1	5.11667e+07	25807	WW domain-binding protein 2 OS=Homo sapiens GN=WBP2 PE=1 SV=2
tr|A6NIW2|A6NIW2_HUMAN	4	2	10070000	238096	Dedicator of cytokinesis protein 11 OS=Homo sapiens GN=DOCK11 PE=1 SV=2
tr|A6NJA2|A6NJA2_HUMAN	3	1	12780000	51087	Ubiquitin carboxyl-terminal hydrolase 14 OS=Homo sapiens GN=USP14 PE=1 SV=2
tr|A6NMH8|A6NMH8_HUMAN	22	3	5.52333e+08	29806	Tetraspanin OS=Homo sapiens GN=CD81 PE=1 SV=1
tr|A6NNI4|A6NNI4_HUMAN	16	2	1.08233e+08	17764	Tetraspanin OS=Homo sapiens GN=CD9 PE=1 SV=1
tr|A8MU58|A8MU58_HUMAN	14	2	20700000	26760	Aminoacyl tRNA synthase complex-interacting multifunctional protein 2 OS=Homo sapiens GN=AIMP2 PE=1 SV=2
tr|A8MUD9|A8MUD9_HUMAN	12	2	20690000	24433	60S ribosomal protein L7 OS=Homo sapiens GN=RPL7 PE=1 SV=1
tr|B0QY16|B0QY16_HUMAN	5	1	6310000	32452	Uncharacterized protein KIAA0930 (Fragment) OS=Homo sapiens GN=KIAA0930 PE=1 SV=1
tr|B1AK88|B1AK88_HUMAN	34	10	8.18667e+08	33781	Capping protein (Actin filament) muscle Z-line beta isoform CRA_d OS=Homo sapiens GN=CAPZB PE=1 SV=1
tr|B1ALC0|B1ALC0_HUMAN	39	4	2.14333e+08	14808	Actin-related protein 2/3 complex subunit 5 OS=Homo sapiens GN=ARPC5 PE=1 SV=1
tr|B1ALK7|B1ALK7_HUMAN	4	2	7.43333e+06	79832	Rho guanine nucleotide exchange factor 7 OS=Homo sapiens GN=ARHGEF7 PE=1 SV=1
tr|B1AMS2|B1AMS2_HUMAN	23	3	9.82333e+06	49303	Septin 6 isoform CRA_b OS=Homo sapiens GN=SEPT6 PE=1 SV=1
tr|B1AMW1|B1AMW1_HUMAN	10	2	506000000	27018	CD58 antigen (Lymphocyte function-associated antigen 3) isoform CRA_c OS=Homo sapiens GN=CD58 PE=1 SV=1
tr|B4DDF4|B4DDF4_HUMAN	14	3	83800000	32617	Calponin OS=Homo sapiens GN=CNN2 PE=1 SV=1
tr|B4DKD1|B4DKD1_HUMAN	4	2	6.49333e+07	56321	Protein tweety homolog OS=Homo sapiens GN=TTYH2 PE=1 SV=1
tr|B4DQI4|B4DQI4_HUMAN	7	1	7.30333e+06	19756	Protein ABHD14B OS=Homo sapiens GN=ABHD14B PE=1 SV=1
tr|B4DRN8|B4DRN8_HUMAN	10	2	27700000	33744	Palmitoyltransferase OS=Homo sapiens GN=ZDHHC20 PE=1 SV=1
tr|B4E1Z4|B4E1Z4_HUMAN	16	11	2.50667e+08	140942	cDNA FLJ55673 highly similar to Complement factor B (EC 3.4.21.47) OS=Homo sapiens PE=1 SV=1
tr|B5MBZ0|B5MBZ0_HUMAN	4	3	20200000	110178	Echinoderm microtubule-associated protein-like 4 OS=Homo sapiens GN=EML4 PE=1 SV=3
tr|B5MC82|B5MC82_HUMAN	19	3	2.80833e+07	17718	D-dopachrome decarboxylase OS=Homo sapiens GN=DDT PE=4 SV=2
tr|B5TY33|B5TY33_HUMAN	20	2	12100000	19879	Mitogen-activated protein kinase OS=Homo sapiens GN=MAPK14 PE=1 SV=1
tr|B7Z4M1|B7Z4M1_HUMAN	36	1	26430000	12747	Reticulon OS=Homo sapiens GN=RTN3 PE=1 SV=1
tr|B7Z5P7|B7Z5P7_HUMAN	7	2	32680000	41643	Leupaxin OS=Homo sapiens GN=LPXN PE=1 SV=1
tr|B7Z7P8|B7Z7P8_HUMAN	16	5	3.47767e+07	47476	Eukaryotic peptide chain release factor subunit 1 OS=Homo sapiens GN=ETF1 PE=1 SV=1
tr|B7ZKJ8|B7ZKJ8_HUMAN	17	10	112500000	103881	ITIH4 protein OS=Homo sapiens GN=ITIH4 PE=1 SV=1
tr|B7ZKQ9|B7ZKQ9_HUMAN	15	6	7.34667e+07	53848	SCARB1 protein OS=Homo sapiens GN=SCARB1 PE=1 SV=1
tr|B7ZM87|B7ZM87_HUMAN	21	16	1.48267e+08	120742	SLIT-ROBO Rho GTPase-activating protein 2 OS=Homo sapiens GN=SRGAP2 PE=1 SV=1
tr|B8ZZA8|B8ZZA8_HUMAN	9	1	8.73333e+06	18634	Glutaminase kidney isoform mitochondrial OS=Homo sapiens GN=GLS PE=1 SV=1
tr|B8ZZL8|B8ZZL8_HUMAN	24	2	3.28367e+08	10690	10 kDa heat shock protein mitochondrial OS=Homo sapiens GN=HSPE1 PE=1 SV=1
tr|C9J0K6|C9J0K6_HUMAN	22	3	92200000	17605	Sorcin OS=Homo sapiens GN=SRI PE=1 SV=1
tr|C9J381|C9J381_HUMAN	2	1	1.21733e+07	55278	Inosine-5'-monophosphate dehydrogenase OS=Homo sapiens GN=IMPDH1 PE=1 SV=1
tr|C9J5W0|C9J5W0_HUMAN	10	2	1.41567e+08	29932	Translocon-associated protein subunit alpha OS=Homo sapiens GN=SSR1 PE=1 SV=1
tr|C9J5X1|C9J5X1_HUMAN	7	6	9.42333e+07	154790	Tyrosine-protein kinase receptor OS=Homo sapiens GN=IGF1R PE=1 SV=1
tr|C9J6B1|C9J6B1_HUMAN	27	1	5.30667e+07	18730	Ras-related protein Ral-B (Fragment) OS=Homo sapiens GN=RALB PE=1 SV=1
tr|C9J7K9|C9J7K9_HUMAN	22	4	3.62267e+08	34217	Phospholipid scramblase OS=Homo sapiens GN=PLSCR1 PE=1 SV=1
tr|C9J931|C9J931_HUMAN	34	2	32700000	8674	GTP-binding protein Rheb OS=Homo sapiens GN=RHEB PE=1 SV=1
tr|C9J9K3|C9J9K3_HUMAN	41	6	2.49767e+08	29405	40S ribosomal protein SA (Fragment) OS=Homo sapiens GN=RPSA PE=1 SV=8
tr|C9JFR7|C9JFR7_HUMAN	31	2	4.23267e+07	11333	Cytochrome c (Fragment) OS=Homo sapiens GN=CYCS PE=1 SV=1
tr|C9JLI6|C9JLI6_HUMAN	14	2	23800000	10886	40S ribosomal protein S27 OS=Homo sapiens GN=RPS27L PE=1 SV=1
tr|C9JRP1|C9JRP1_HUMAN	8	5	4.21167e+07	118463	Anion exchange protein (Fragment) OS=Homo sapiens GN=SLC4A7 PE=1 SV=1
tr|C9JXZ5|C9JXZ5_HUMAN	16	1	1.71002e+07	8638	Vesicle-associated membrane protein 8 OS=Homo sapiens GN=VAMP8 PE=1 SV=1
tr|C9JY26|C9JY26_HUMAN	21	4	5.87667e+07	28818	Ras-related protein Rab-34 isoform NARR (Fragment) OS=Homo sapiens GN=RAB34 PE=1 SV=9
tr|C9JZR2|C9JZR2_HUMAN	6	4	1.64567e+07	104848	Catenin delta-1 OS=Homo sapiens GN=CTNND1 PE=1 SV=2
tr|C9K0U8|C9K0U8_HUMAN	25	2	2.69333e+07	14131	Single-stranded DNA-binding protein mitochondrial (Fragment) OS=Homo sapiens GN=SSBP1 PE=1 SV=1
tr|D3DSM0|D3DSM0_HUMAN	50	1	1062400000	78354	Integrin beta OS=Homo sapiens GN=ITGB2 PE=1 SV=1
tr|D3YTB1|D3YTB1_HUMAN	18	2	106880000	15617	60S ribosomal protein L32 (Fragment) OS=Homo sapiens GN=RPL32 PE=1 SV=1
tr|D6R992|D6R992_HUMAN	6	2	5035000	61777	Transcription factor RelB OS=Homo sapiens GN=RELB PE=1 SV=1
tr|D6RAA6|D6RAA6_HUMAN	10	2	4.67433e+07	25224	Transmembrane protein 33 (Fragment) OS=Homo sapiens GN=TMEM33 PE=1 SV=1
tr|D6RAN4|D6RAN4_HUMAN	16	2	5.27333e+07	20775	60S ribosomal protein L9 (Fragment) OS=Homo sapiens GN=RPL9 PE=1 SV=8
tr|D6RAN6|D6RAN6_HUMAN	14	1	14140000	11325	Adaptin ear-binding coat-associated protein 2 OS=Homo sapiens GN=NECAP2 PE=1 SV=1
tr|D6RAW0|D6RAW0_HUMAN	15	1	3.63667e+07	8213	Ubiquitin-conjugating enzyme E2 D3 (Fragment) OS=Homo sapiens GN=UBE2D3 PE=3 SV=1
tr|D6RCD0|D6RCD0_HUMAN	25	4	3.05467e+07	28102	Estradiol 17-beta-dehydrogenase 11 OS=Homo sapiens GN=HSD17B11 PE=1 SV=2
tr|D6RD18|D6RD18_HUMAN	5	1	6.11333e+07	30474	Heterogeneous nuclear ribonucleoprotein A/B OS=Homo sapiens GN=HNRNPAB PE=1 SV=1
tr|D6REX3|D6REX3_HUMAN	10	10	34800000	136226	Protein transport protein Sec31A OS=Homo sapiens GN=SEC31A PE=1 SV=1
tr|D6RFH4|D6RFH4_HUMAN	9	1	53200000	14846	Cytochrome b5 type B OS=Homo sapiens GN=CYB5B PE=1 SV=1
tr|D6RGI3|D6RGI3_HUMAN	23	4	16580000	49006	Septin 11 isoform CRA_b OS=Homo sapiens GN=SEPT11 PE=1 SV=1
tr|D6RIU2|D6RIU2_HUMAN	21	2	1.06517e+07	16049	Claudin domain-containing protein 1 (Fragment) OS=Homo sapiens GN=CLDND1 PE=1 SV=1
tr|D6RJ90|D6RJ90_HUMAN	9	1	2450000	21530	COMM domain containing 10 isoform CRA_b OS=Homo sapiens GN=COMMD10 PE=1 SV=1
tr|E3W994|E3W994_HUMAN	6	4	1.81167e+07	138864	CLIP-associating protein 2 OS=Homo sapiens GN=CLASP2 PE=1 SV=2
tr|E5RGR0|E5RGR0_HUMAN	14	2	27900000	20861	Acyl-protein thioesterase 1 (Fragment) OS=Homo sapiens GN=LYPLA1 PE=1 SV=1
tr|E5RGY0|E5RGY0_HUMAN	7	1	1.45633e+07	17221	Derlin OS=Homo sapiens GN=DERL1 PE=1 SV=1
tr|E5RHW4|E5RHW4_HUMAN	22	4	3.93333e+07	37725	Erlin-2 (Fragment) OS=Homo sapiens GN=ERLIN2 PE=1 SV=1
tr|E5RI99|E5RI99_HUMAN	24	3	2.17467e+07	12656	60S ribosomal protein L30 (Fragment) OS=Homo sapiens GN=RPL30 PE=1 SV=1
tr|E5RIA9|E5RIA9_HUMAN	9	1	4.93333e+06	23596	Mitochondrial peptide methionine sulfoxide reductase OS=Homo sapiens GN=MSRA PE=1 SV=1
tr|E5RIP1|E5RIP1_HUMAN	24	1	6.50333e+07	5429	40S ribosomal protein S20 OS=Homo sapiens GN=RPS20 PE=1 SV=1
tr|E5RJZ1|E5RJZ1_HUMAN	38	2	2.30033e+07	8840	Cytochrome c oxidase subunit 7A-related protein mitochondrial OS=Homo sapiens GN=COX7A2L PE=1 SV=1
tr|E5RK69|E5RK69_HUMAN	47	1	22920000	51777	Annexin OS=Homo sapiens GN=ANXA6 PE=1 SV=1
tr|E7EN19|E7EN19_HUMAN	14	7	7.52333e+07	144917	Mitogen-activated protein kinase kinase kinase kinase 4 OS=Homo sapiens GN=MAP4K4 PE=1 SV=1
tr|E7EN95|E7EN95_HUMAN	20	28	5.00967e+08	256278	Filamin-B OS=Homo sapiens GN=FLNB PE=1 SV=1
tr|E7EPM6|E7EPM6_HUMAN	9	5	55900000	74282	Long-chain-fatty-acid--CoA ligase 1 OS=Homo sapiens GN=ACSL1 PE=1 SV=1
tr|E7EQ72|E7EQ72_HUMAN	25	3	6.67333e+07	18488	Transmembrane emp24 domain-containing protein 2 (Fragment) OS=Homo sapiens GN=TMED2 PE=1 SV=2
tr|E7EQN5|E7EQN5_HUMAN	6	4	1.49733e+07	102571	Rho GTPase-activating protein 4 OS=Homo sapiens GN=ARHGAP4 PE=1 SV=1
tr|E7EQR4|E7EQR4_HUMAN	27	8	4.59667e+08	69372	Ezrin OS=Homo sapiens GN=EZR PE=1 SV=3
tr|E7EQV9|E7EQV9_HUMAN	15	2	2.80233e+07	20510	Ribosomal protein L15 (Fragment) OS=Homo sapiens GN=RPL15 PE=1 SV=1
tr|E7ERC4|E7ERC4_HUMAN	7	1	3.13333e+07	21443	Lupus La protein (Fragment) OS=Homo sapiens GN=SSB PE=1 SV=1
tr|E7ET33|E7ET33_HUMAN	4	2	37670000	78130	Inter-alpha-trypsin inhibitor heavy chain H3 OS=Homo sapiens GN=ITIH3 PE=1 SV=1
tr|E7ETK0|E7ETK0_HUMAN	11	1	2.70167e+07	15197	40S ribosomal protein S24 OS=Homo sapiens GN=RPS24 PE=1 SV=1
tr|E7ETP9|E7ETP9_HUMAN	12	3	1.88133e+08	41896	Lysosome-associated membrane glycoprotein 3 OS=Homo sapiens GN=LAMP3 PE=1 SV=1
tr|E7EV99|E7EV99_HUMAN	3	1	2.94667e+06	70056	Alpha-adducin OS=Homo sapiens GN=ADD1 PE=1 SV=1
tr|E7EVA0|E7EVA0_HUMAN	3	5	2.12767e+07	245442	Microtubule-associated protein OS=Homo sapiens GN=MAP4 PE=1 SV=1
tr|E7EVJ5|E7EVJ5_HUMAN	16	4	1.08933e+07	142577	Cytoplasmic FMR1-interacting protein 2 OS=Homo sapiens GN=CYFIP2 PE=1 SV=1
tr|E7EX90|E7EX90_HUMAN	9	8	2.65733e+07	139094	Dynactin subunit 1 OS=Homo sapiens GN=DCTN1 PE=1 SV=1
tr|E9PAM4|E9PAM4_HUMAN	17	5	3.05633e+07	51219	Uncharacterized protein OS=Homo sapiens PE=1 SV=1
tr|E9PAN7|E9PAN7_HUMAN	15	1	8.97667e+06	23037	Ribosomal protein S6 kinase alpha-1 OS=Homo sapiens GN=RPS6KA1 PE=1 SV=1
tr|E9PC69|E9PC69_HUMAN	8	4	1.60333e+07	86691	Non-specific serine/threonine protein kinase OS=Homo sapiens GN=MARK2 PE=1 SV=3
tr|E9PCA1|E9PCA1_HUMAN	23	7	78200000	57144	T-complex protein 1 subunit epsilon OS=Homo sapiens GN=CCT5 PE=1 SV=1
tr|E9PCX2|E9PCX2_HUMAN	6	1	2.49333e+07	29445	Aldose reductase OS=Homo sapiens GN=AKR1B1 PE=1 SV=1
tr|E9PD12|E9PD12_HUMAN	1	1	253200000	105146	E3 ubiquitin-protein ligase MIB2 OS=Homo sapiens GN=MIB2 PE=1 SV=1
tr|E9PEJ4|E9PEJ4_HUMAN	10	3	1.48633e+07	57587	Acetyltransferase component of pyruvate dehydrogenase complex OS=Homo sapiens GN=DLAT PE=1 SV=1
tr|E9PFW3|E9PFW3_HUMAN	20	6	3.15367e+07	52304	AP-2 complex subunit mu OS=Homo sapiens GN=AP2M1 PE=1 SV=1
tr|E9PGT3|E9PGT3_HUMAN	22	8	6.11667e+07	81472	Ribosomal protein S6 kinase OS=Homo sapiens GN=RPS6KA1 PE=1 SV=1
tr|E9PGT6|E9PGT6_HUMAN	21	2	3.35667e+06	19344	COP9 signalosome complex subunit 8 OS=Homo sapiens GN=COPS8 PE=1 SV=1
tr|E9PI68|E9PI68_HUMAN	14	2	1.89567e+07	28503	Signal peptidase complex subunit 2 OS=Homo sapiens GN=SPCS2 PE=1 SV=1
tr|E9PJD9|E9PJD9_HUMAN	12	1	5.18333e+07	10127	60S ribosomal protein L27a OS=Homo sapiens GN=RPL27A PE=1 SV=1
tr|E9PJX4|E9PJX4_HUMAN	1	1	5.39667e+06	98695	FYVE RhoGEF and PH domain-containing protein 4 OS=Homo sapiens GN=FGD4 PE=1 SV=1
tr|E9PK47|E9PK47_HUMAN	12	7	2.66967e+08	94070	Alpha-1 4 glucan phosphorylase OS=Homo sapiens GN=PYGL PE=1 SV=1
tr|E9PKG1|E9PKG1_HUMAN	12	3	1.96967e+07	37709	Protein arginine N-methyltransferase 1 OS=Homo sapiens GN=PRMT1 PE=1 SV=1
tr|E9PKH5|E9PKH5_HUMAN	7	2	1.33567e+07	46697	Transcription factor p65 (Fragment) OS=Homo sapiens GN=RELA PE=1 SV=1
tr|E9PLK3|E9PLK3_HUMAN	15	10	8.24667e+07	102988	Puromycin-sensitive aminopeptidase OS=Homo sapiens GN=NPEPPS PE=1 SV=1
tr|E9PLT1|E9PLT1_HUMAN	12	3	42500000	44733	Platelet glycoprotein 4 OS=Homo sapiens GN=CD36 PE=1 SV=1
tr|E9PMV2|E9PMV2_HUMAN	30	3	8.11667e+08	23674	HLA class II histocompatibility antigen DQ alpha 1 chain (Fragment) OS=Homo sapiens GN=HLA-DQA1 PE=1 SV=1
tr|E9PN17|E9PN17_HUMAN	34	2	72200000	8452	ATP synthase subunit g mitochondrial OS=Homo sapiens GN=ATP5L PE=1 SV=1
tr|E9PNJ7|E9PNJ7_HUMAN	20	2	2.09833e+07	16000	Nucleosome assembly protein 1-like 4 (Fragment) OS=Homo sapiens GN=NAP1L4 PE=1 SV=1
tr|E9PNX1|E9PNX1_HUMAN	14	2	5196000	21470	Serpin H1 (Fragment) OS=Homo sapiens GN=SERPINH1 PE=1 SV=1
tr|E9PQD7|E9PQD7_HUMAN	17	3	5.41667e+07	25211	40S ribosomal protein S2 OS=Homo sapiens GN=RPS2 PE=1 SV=1
tr|E9PQH6|E9PQH6_HUMAN	50	1	32100000	19224	Rho-related GTP-binding protein RhoC (Fragment) OS=Homo sapiens GN=RHOC PE=1 SV=1
tr|E9PQI5|E9PQI5_HUMAN	20	2	3.71667e+07	18845	Charged multivesicular body protein 4a OS=Homo sapiens GN=CHMP4A PE=1 SV=1
tr|E9PQR7|E9PQR7_HUMAN	16	2	1.17733e+07	18469	Vacuolar protein sorting-associated protein 28 homolog (Fragment) OS=Homo sapiens GN=VPS28 PE=1 SV=1
tr|E9PR17|E9PR17_HUMAN	29	4	1.21867e+09	14529	CD59 glycoprotein OS=Homo sapiens GN=CD59 PE=1 SV=1
tr|E9PRY8|E9PRY8_HUMAN	11	3	77100000	76570	Elongation factor 1-delta OS=Homo sapiens GN=EEF1D PE=1 SV=1
tr|F2Z2Y4|F2Z2Y4_HUMAN	41	7	1.32767e+08	30638	Pyridoxal kinase OS=Homo sapiens GN=PDXK PE=1 SV=1
tr|F2Z388|F2Z388_HUMAN	10	1	4.44667e+07	10645	60S ribosomal protein L35 OS=Homo sapiens GN=RPL35 PE=1 SV=1
tr|F2Z393|F2Z393_HUMAN	11	3	1.58233e+08	35329	Transaldolase OS=Homo sapiens GN=TALDO1 PE=1 SV=1
tr|F5GWE5|F5GWE5_HUMAN	20	3	9680000	31802	Phosphatidylinositol transfer protein alpha isoform OS=Homo sapiens GN=PITPNA PE=1 SV=1
tr|F5GXX5|F5GXX5_HUMAN	26	2	1.00267e+08	9554	Dolichyl-diphosphooligosaccharide--protein glycosyltransferase subunit DAD1 OS=Homo sapiens GN=DAD1 PE=1 SV=1
tr|F5GY80|F5GY80_HUMAN	9	3	40800000	60041	Complement component C8 beta chain OS=Homo sapiens GN=C8B PE=1 SV=1
tr|F5GYQ1|F5GYQ1_HUMAN	37	9	309100000	44660	V-type proton ATPase subunit d 1 OS=Homo sapiens GN=ATP6V0D1 PE=1 SV=1
tr|F5GZQ3|F5GZQ3_HUMAN	23	6	5.73667e+07	49597	Trifunctional enzyme subunit beta mitochondrial OS=Homo sapiens GN=HADHB PE=1 SV=1
tr|F5GZS6|F5GZS6_HUMAN	34	17	986000000	64873	4F2 cell-surface antigen heavy chain OS=Homo sapiens GN=SLC3A2 PE=1 SV=1
tr|F5H2F4|F5H2F4_HUMAN	9	6	3.97333e+07	110613	C-1-tetrahydrofolate synthase cytoplasmic OS=Homo sapiens GN=MTHFD1 PE=1 SV=1
tr|F5H442|F5H442_HUMAN	13	4	8.34333e+07	40918	Tumor susceptibility gene 101 protein OS=Homo sapiens GN=TSG101 PE=1 SV=1
tr|F5H5D3|F5H5D3_HUMAN	47	2	1.63267e+07	57730	Tubulin alpha chain OS=Homo sapiens GN=TUBA1C PE=1 SV=1
tr|F5H6E2|F5H6E2_HUMAN	16	11	1.26133e+08	118994	Unconventional myosin-Ic OS=Homo sapiens GN=MYO1C PE=1 SV=1
tr|F5H7F6|F5H7F6_HUMAN	32	2	1.05067e+08	8886	Microsomal glutathione S-transferase 1 (Fragment) OS=Homo sapiens GN=MGST1 PE=1 SV=1
tr|F5H7R9|F5H7R9_HUMAN	19	1	4.37667e+07	6254	Parathymosin (Fragment) OS=Homo sapiens GN=PTMS PE=1 SV=1
tr|F5H7S7|F5H7S7_HUMAN	34	34	2.54667e+08	174448	Ras GTPase-activating-like protein IQGAP2 OS=Homo sapiens GN=IQGAP2 PE=1 SV=2
tr|F6TLX2|F6TLX2_HUMAN	9	3	5.24667e+07	54720	Glyoxalase domain-containing protein 4 OS=Homo sapiens GN=GLOD4 PE=1 SV=1
tr|F6WIT2|F6WIT2_HUMAN	19	3	2.25633e+07	32936	Serine/threonine-protein phosphatase 2A activator OS=Homo sapiens GN=PTPA PE=1 SV=1
tr|F6WQW2|F6WQW2_HUMAN	4	1	8.53667e+06	31904	Ran-specific GTPase-activating protein OS=Homo sapiens GN=RANBP1 PE=1 SV=1
tr|F8VPF7|F8VPF7_HUMAN	7	1	197600000	24833	Voltage-gated hydrogen channel 1 (Fragment) OS=Homo sapiens GN=HVCN1 PE=1 SV=2
tr|F8VQX6|F8VQX6_HUMAN	31	5	8.77567e+07	20662	Methyltransferase-like protein 7A (Fragment) OS=Homo sapiens GN=METTL7A PE=1 SV=1
tr|F8VVM2|F8VVM2_HUMAN	17	3	71700000	36161	Phosphate carrier protein mitochondrial OS=Homo sapiens GN=SLC25A3 PE=1 SV=1
tr|F8VXD5|F8VXD5_HUMAN	9	1	25500000	13606	ORM1-like protein 2 OS=Homo sapiens GN=ORMDL2 PE=1 SV=1
tr|F8VZ29|F8VZ29_HUMAN	52	3	111100000	9744	Ubiquitin-conjugating enzyme E2 N OS=Homo sapiens GN=UBE2N PE=1 SV=1
tr|F8W031|F8W031_HUMAN	17	3	5.88667e+07	29224	Uncharacterized protein (Fragment) OS=Homo sapiens PE=1 SV=1
tr|F8W0J6|F8W0J6_HUMAN	10	4	4.66333e+07	43868	Nucleosome assembly protein 1-like 1 OS=Homo sapiens GN=NAP1L1 PE=1 SV=1
tr|F8W1A4|F8W1A4_HUMAN	25	4	4.37067e+07	25631	Adenylate kinase 2 mitochondrial OS=Homo sapiens GN=AK2 PE=1 SV=1
tr|F8W8N3|F8W8N3_HUMAN	9	1	8840000	17911	S-phase kinase-associated protein 1 (Fragment) OS=Homo sapiens GN=SKP1 PE=1 SV=1
tr|F8W9W2|F8W9W2_HUMAN	10	3	1.63033e+07	62193	Protein-serine/threonine kinase OS=Homo sapiens GN=GRK6 PE=1 SV=1
tr|F8WE88|F8WE88_HUMAN	5	6	1.90733e+07	215357	Unconventional myosin-Va OS=Homo sapiens GN=MYO5A PE=1 SV=2
tr|G0XQ39|G0XQ39_HUMAN	4	2	12064000	88646	STIM1L OS=Homo sapiens GN=STIM1 PE=1 SV=1
tr|G3V0E4|G3V0E4_HUMAN	6	2	7350000	54192	Mitochondrial-processing peptidase subunit beta OS=Homo sapiens GN=PMPCB PE=1 SV=1
tr|G3V140|G3V140_HUMAN	3	1	3.03333e+07	54021	Centrosomal protein CEP57L1 OS=Homo sapiens GN=CEP57L1 PE=1 SV=1
tr|G3V1A1|G3V1A1_HUMAN	10	1	8.80333e+06	18169	60S ribosomal protein L8 OS=Homo sapiens GN=RPL8 PE=1 SV=1
tr|G3V1D1|G3V1D1_HUMAN	40	3	7.42667e+07	12876	Ferritin OS=Homo sapiens GN=FTH1 PE=1 SV=1
tr|G3V1D3|G3V1D3_HUMAN	20	10	4.89667e+07	84305	Dipeptidyl peptidase 3 OS=Homo sapiens GN=DPP3 PE=1 SV=1
tr|G3V1U5|G3V1U5_HUMAN	19	1	5570000	8214	Golgi transport 1 homolog B (S. cerevisiae) isoform CRA_c OS=Homo sapiens GN=GOLT1B PE=1 SV=1
tr|G3V1W8|G3V1W8_HUMAN	10	4	40500000	57504	Serine/threonine-protein kinase receptor OS=Homo sapiens GN=ACVRL1 PE=1 SV=1
tr|G3V203|G3V203_HUMAN	26	4	1.31033e+08	18756	60S ribosomal protein L18 OS=Homo sapiens GN=RPL18 PE=1 SV=1
tr|G3V2Q1|G3V2Q1_HUMAN	16	4	36480000	33571	Heterogeneous nuclear ribonucleoproteins C1/C2 OS=Homo sapiens GN=HNRNPC PE=1 SV=1
tr|G3V325|G3V325_HUMAN	2	1	1.34963e+07	84110	ATP5J2-PTCD1 readthrough OS=Homo sapiens GN=ATP5J2-PTCD1 PE=4 SV=1
tr|G3V3J9|G3V3J9_HUMAN	31	5	8.98667e+07	11232	Guanine nucleotide-binding protein subunit gamma OS=Homo sapiens GN=GNG2 PE=1 SV=1
tr|G5EA09|G5EA09_HUMAN	48	1	24600000	34819	Syndecan binding protein (Syntenin) isoform CRA_a OS=Homo sapiens GN=SDCBP PE=1 SV=1
tr|G8JLA2|G8JLA2_HUMAN	72	8	1835000000	17089	Myosin light polypeptide 6 OS=Homo sapiens GN=MYL6 PE=1 SV=1
tr|G8JLG2|G8JLG2_HUMAN	13	4	1.17267e+07	51607	Corneodesmosin OS=Homo sapiens GN=CDSN PE=1 SV=1
tr|G8JLH9|G8JLH9_HUMAN	2	1	3.76667e+06	76138	Signal transducer and activator of transcription OS=Homo sapiens GN=STAT3 PE=1 SV=1
tr|H0Y360|H0Y360_HUMAN	5	4	93400000	98521	AMP deaminase 2 (Fragment) OS=Homo sapiens GN=AMPD2 PE=1 SV=1
tr|H0Y3M3|H0Y3M3_HUMAN	3	2	3.35167e+06	97537	Echinoderm microtubule-associated protein-like 3 (Fragment) OS=Homo sapiens GN=EML3 PE=1 SV=2
tr|H0Y547|H0Y547_HUMAN	13	8	4.90667e+07	106631	Phospholipid-transporting ATPase (Fragment) OS=Homo sapiens GN=ATP11A PE=1 SV=1
tr|H0Y7A7|H0Y7A7_HUMAN	34	1	1.24503e+07	20762	Calmodulin (Fragment) OS=Homo sapiens GN=CALM2 PE=1 SV=1
tr|H0Y8C6|H0Y8C6_HUMAN	3	2	3.71333e+06	123867	Importin-5 (Fragment) OS=Homo sapiens GN=IPO5 PE=1 SV=1
tr|H0YAC1|H0YAC1_HUMAN	4	2	25400000	76893	Plasma kallikrein (Fragment) OS=Homo sapiens GN=KLKB1 PE=1 SV=1
tr|H0YBZ2|H0YBZ2_HUMAN	17	5	425000000	35098	HLA class II histocompatibility antigen gamma chain (Fragment) OS=Homo sapiens GN=CD74 PE=1 SV=1
tr|H0YC15|H0YC15_HUMAN	5	1	1.08167e+07	25158	Tyrosine-protein phosphatase non-receptor type 12 (Fragment) OS=Homo sapiens GN=PTPN12 PE=1 SV=2
tr|H0YJ75|H0YJ75_HUMAN	2	1	8.26333e+06	64064	Serine/threonine-protein phosphatase 2A 56 kDa regulatory subunit gamma isoform (Fragment) OS=Homo sapiens GN=PPP2R5C PE=1 SV=1
tr|H0YK62|H0YK62_HUMAN	6	1	35810000	24546	Aquaporin-9 OS=Homo sapiens GN=AQP9 PE=1 SV=1
tr|H0YM70|H0YM70_HUMAN	39	6	3.05333e+08	26011	Proteasome activator complex subunit 2 OS=Homo sapiens GN=PSME2 PE=1 SV=1
tr|H0YMU3|H0YMU3_HUMAN	30	3	2.24033e+07	19247	Isocitrate dehydrogenase [NAD] subunit alpha mitochondrial (Fragment) OS=Homo sapiens GN=IDH3A PE=1 SV=1
tr|H0YN81|H0YN81_HUMAN	27	4	1796839	32253	WD repeat-containing protein 61 (Fragment) OS=Homo sapiens GN=WDR61 PE=1 SV=1
tr|H0YNA2|H0YNA2_HUMAN	5	1	5.59333e+06	40075	Signal peptide peptidase-like 2A (Fragment) OS=Homo sapiens GN=SPPL2A PE=1 SV=1
tr|H3BLZ8|H3BLZ8_HUMAN	4	2	8.87667e+06	80440	Probable ATP-dependent RNA helicase DDX17 OS=Homo sapiens GN=DDX17 PE=1 SV=1
tr|H3BM14|H3BM14_HUMAN	13	6	3.33967e+07	71922	NEDD8 ultimate buster 1 OS=Homo sapiens GN=NUB1 PE=1 SV=1
tr|H3BM89|H3BM89_HUMAN	10	3	8.96333e+06	37657	60S ribosomal protein L4 OS=Homo sapiens GN=RPL4 PE=1 SV=1
tr|H3BMF4|H3BMF4_HUMAN	2	1	51200000	61106	Protein spinster homolog 1 OS=Homo sapiens GN=SPNS1 PE=1 SV=1
tr|H3BPE1|H3BPE1_HUMAN	1	4	3.02667e+08	856894	Microtubule-actin cross-linking factor 1 isoforms 1/2/3/5 OS=Homo sapiens GN=MACF1 PE=1 SV=1
tr|H3BPQ4|H3BPQ4_HUMAN	9	1	4.32233e+06	27913	Hydroxyacylglutathione hydrolase mitochondrial OS=Homo sapiens GN=HAGH PE=1 SV=1
tr|H3BS10|H3BS10_HUMAN	7	2	1.91267e+07	58440	Beta-hexosaminidase OS=Homo sapiens GN=HEXA PE=1 SV=1
tr|H3BSW0|H3BSW0_HUMAN	17	2	1.75333e+07	16324	Leucine-rich repeat-containing protein 57 (Fragment) OS=Homo sapiens GN=LRRC57 PE=1 SV=1
tr|H3BUD9|H3BUD9_HUMAN	12	1	26900000	10688	Ras-related protein Rab-27A (Fragment) OS=Homo sapiens GN=RAB27A PE=1 SV=1
tr|H7BXD5|H7BXD5_HUMAN	49	6	134400000	22109	Grancalcin OS=Homo sapiens GN=GCA PE=1 SV=1
tr|H7BY55|H7BY55_HUMAN	16	5	4.97667e+07	58910	Complement decay-accelerating factor OS=Homo sapiens GN=CD55 PE=1 SV=2
tr|H7BYV1|H7BYV1_HUMAN	22	1	1.24267e+07	8206	Interferon-induced transmembrane protein 2 (Fragment) OS=Homo sapiens GN=IFITM2 PE=4 SV=1
tr|H7BYZ3|H7BYZ3_HUMAN	16	4	4.90667e+07	36877	Uncharacterized protein OS=Homo sapiens PE=4 SV=1
tr|H7C003|H7C003_HUMAN	15	4	4.91667e+07	38753	Protein phosphatase 1 regulatory subunit 7 (Fragment) OS=Homo sapiens GN=PPP1R7 PE=1 SV=1
tr|H7C3E0|H7C3E0_HUMAN	6	1	1.16633e+07	21152	Carboxy-terminal domain RNA polymerase II polypeptide A small phosphatase 1 (Fragment) OS=Homo sapiens GN=CTDSP1 PE=1 SV=8
tr|H7C3P7|H7C3P7_HUMAN	37	3	1.05667e+08	18379	Ras-related protein Ral-A (Fragment) OS=Homo sapiens GN=RALA PE=1 SV=1
tr|H7C4F8|H7C4F8_HUMAN	8	2	831000000	31513	T-lymphocyte activation antigen CD86 (Fragment) OS=Homo sapiens GN=CD86 PE=1 SV=1
tr|H7C5M9|H7C5M9_HUMAN	20	2	2.73667e+07	14236	Programmed cell death protein 10 (Fragment) OS=Homo sapiens GN=PDCD10 PE=1 SV=1
tr|H9KVB4|H9KVB4_HUMAN	0	1	67000000	314462	Trinucleotide repeat-containing gene 18 protein OS=Homo sapiens GN=TNRC18 PE=1 SV=1
tr|I3L0A0|I3L0A0_HUMAN	4	1	1.69233e+07	42209	HCG2044781 OS=Homo sapiens GN=TMEM189-UBE2V1 PE=3 SV=1
tr|I3L0N3|I3L0N3_HUMAN	25	13	1.49367e+08	82092	Vesicle-fusing ATPase OS=Homo sapiens GN=NSF PE=1 SV=1
tr|I3L1P8|I3L1P8_HUMAN	17	3	3.33867e+07	32182	Mitochondrial 2-oxoglutarate/malate carrier protein (Fragment) OS=Homo sapiens GN=SLC25A11 PE=1 SV=1
tr|I3L4G8|I3L4G8_HUMAN	16	2	16100000	20167	Charged multivesicular body protein 6 (Fragment) OS=Homo sapiens GN=CHMP6 PE=1 SV=1
tr|J3KN29|J3KN29_HUMAN	13	2	1.40667e+07	24554	26S proteasome non-ATPase regulatory subunit 9 OS=Homo sapiens GN=PSMD9 PE=1 SV=1
tr|J3KNB3|J3KNB3_HUMAN	9	2	19000000	30175	Dual adapter for phosphotyrosine and 3-phosphotyrosine and 3-phosphoinositide OS=Homo sapiens GN=DAPP1 PE=1 SV=1
tr|J3KRB3|J3KRB3_HUMAN	28	3	1.28467e+07	14894	60S ribosomal protein L17 (Fragment) OS=Homo sapiens GN=RPL17 PE=3 SV=3
tr|J3KSS9|J3KSS9_HUMAN	7	3	3.19667e+07	42232	C-C chemokine receptor type 7 OS=Homo sapiens GN=CCR7 PE=1 SV=1
tr|J3KT29|J3KT29_HUMAN	29	2	9.02333e+07	13193	60S ribosomal protein L23 OS=Homo sapiens GN=RPL23 PE=1 SV=1
tr|J3KT38|J3KT38_HUMAN	24	2	6.56667e+07	12701	Growth factor receptor-bound protein 2 (Fragment) OS=Homo sapiens GN=GRB2 PE=1 SV=8
tr|J3KT73|J3KT73_HUMAN	16	1	2.75167e+07	7565	60S ribosomal protein L38 OS=Homo sapiens GN=RPL38 PE=1 SV=1
tr|J3QLV8|J3QLV8_HUMAN	11	2	1.63333e+07	28705	Sorting nexin-11 (Fragment) OS=Homo sapiens GN=SNX11 PE=1 SV=1
tr|J3QQX2|J3QQX2_HUMAN	19	3	3.87333e+08	25831	Rho GDP-dissociation inhibitor 1 OS=Homo sapiens GN=ARHGDIA PE=1 SV=1
tr|J3QR09|J3QR09_HUMAN	9	1	1.79767e+06	23135	Ribosomal protein L19 OS=Homo sapiens GN=RPL19 PE=1 SV=1
tr|J3QS39|J3QS39_HUMAN	27	2	1.74333e+09	10469	Polyubiquitin-B (Fragment) OS=Homo sapiens GN=UBB PE=1 SV=1
tr|K3W4U1|K3W4U1_HUMAN	4	1	6110000	36299	Low affinity immunoglobulin epsilon Fc receptor OS=Homo sapiens GN=FCER2 PE=1 SV=1
tr|K7EJT5|K7EJT5_HUMAN	51	2	9.88667e+07	5083	60S ribosomal protein L22 (Fragment) OS=Homo sapiens GN=RPL22 PE=1 SV=1
tr|K7EK35|K7EK35_HUMAN	6	3	28900000	87362	Signal transducer and activator of transcription OS=Homo sapiens GN=STAT5A PE=1 SV=1
tr|K7EM85|K7EM85_HUMAN	7	4	6920000	127605	Rho GTPase-activating protein 45 OS=Homo sapiens GN=ARHGAP45 PE=1 SV=1
tr|K7ER74|K7ER74_HUMAN	22	2	4.25433e+07	20049	APOC4-APOC2 readthrough (NMD candidate) OS=Homo sapiens GN=APOC4-APOC2 PE=1 SV=1
tr|K7ERW9|K7ERW9_HUMAN	10	1	9.87667e+06	21872	Arsenical pump-driving ATPase (Fragment) OS=Homo sapiens GN=ASNA1 PE=1 SV=1
tr|K7ES93|K7ES93_HUMAN	21	2	53500000	15576	TYRO protein tyrosine kinase-binding protein OS=Homo sapiens GN=TYROBP PE=1 SV=1
tr|M0QXB4|M0QXB4_HUMAN	34	7	15610000	36924	Coatomer protein complex subunit epsilon isoform CRA_g OS=Homo sapiens GN=COPE PE=1 SV=1
tr|M0QZ66|M0QZ66_HUMAN	34	2	48420000	10270	Epithelial membrane protein 3 (Fragment) OS=Homo sapiens GN=EMP3 PE=1 SV=8
tr|M0QZG5|M0QZG5_HUMAN	11	3	101700000	37872	CD209 antigen OS=Homo sapiens GN=CD209 PE=1 SV=1
tr|M0QZR4|M0QZR4_HUMAN	5	2	4828000	108324	Rho guanine nucleotide exchange factor 1 OS=Homo sapiens GN=ARHGEF1 PE=1 SV=1
tr|M0R0F0|M0R0F0_HUMAN	24	3	25380000	22391	40S ribosomal protein S5 (Fragment) OS=Homo sapiens GN=RPS5 PE=1 SV=1
tr|M0R0P8|M0R0P8_HUMAN	6	1	43300000	243397	Unconventional myosin-IXb OS=Homo sapiens GN=MYO9B PE=1 SV=1
tr|M0R3D6|M0R3D6_HUMAN	10	1	2.11333e+07	16715	60S ribosomal protein L18a (Fragment) OS=Homo sapiens GN=RPL18A PE=1 SV=1
tr|Q32Q12|Q32Q12_HUMAN	28	7	2.07667e+08	32642	Nucleoside diphosphate kinase OS=Homo sapiens GN=NME1-NME2 PE=1 SV=1
tr|Q5EP54|Q5EP54_HUMAN	45	1	5.28667e+07	29290	HLA class II histocompatibility antigen DP beta 1 chain OS=Homo sapiens GN=HLA-DPB1 PE=1 SV=1
tr|Q5HY54|Q5HY54_HUMAN	51	84	1085000000	276548	Filamin-A OS=Homo sapiens GN=FLNA PE=1 SV=1
tr|Q5JPT2|Q5JPT2_HUMAN	11	5	42100000	70443	SH3 domain-containing kinase-binding protein 1 (Fragment) OS=Homo sapiens GN=SH3KBP1 PE=1 SV=1
tr|Q5STX8|Q5STX8_HUMAN	24	2	39090000	18038	Allograft inflammatory factor 1 (Fragment) OS=Homo sapiens GN=AIF1 PE=1 SV=1
tr|Q5T123|Q5T123_HUMAN	23	2	9.23333e+07	9381	SH3 domain-binding glutamic acid-rich-like protein 3 OS=Homo sapiens GN=SH3BGRL3 PE=1 SV=1
tr|Q5T5C7|Q5T5C7_HUMAN	12	5	28900000	61313	Serine--tRNA ligase cytoplasmic OS=Homo sapiens GN=SARS PE=1 SV=1
tr|Q5T985|Q5T985_HUMAN	19	11	3.26333e+08	105216	Inter-alpha-trypsin inhibitor heavy chain H2 OS=Homo sapiens GN=ITIH2 PE=1 SV=1
tr|Q5VVC8|Q5VVC8_HUMAN	8	1	6.50667e+07	19951	60S ribosomal protein L11 (Fragment) OS=Homo sapiens GN=RPL11 PE=1 SV=1
tr|Q5VWC4|Q5VWC4_HUMAN	13	2	21300000	41079	26S proteasome non-ATPase regulatory subunit 4 OS=Homo sapiens GN=PSMD4 PE=1 SV=1
tr|Q5W0H4|Q5W0H4_HUMAN	20	3	1.37267e+08	21526	Translationally-controlled tumor protein OS=Homo sapiens GN=TPT1 PE=1 SV=1
tr|Q6DU44|Q6DU44_HUMAN	24	2	9.38333e+06	40058	HLA class I histocompatibility antigen alpha chain E OS=Homo sapiens GN=HLA-E PE=1 SV=1
tr|Q8NBY1|Q8NBY1_HUMAN	19	3	3.08333e+07	43868	Serine/threonine-protein kinase 26 OS=Homo sapiens GN=STK26 PE=1 SV=1
tr|Q8WVC2|Q8WVC2_HUMAN	17	1	2.49967e+06	8850	40S ribosomal protein S21 OS=Homo sapiens GN=RPS21 PE=1 SV=1
tr|R4GMT0|R4GMT0_HUMAN	21	4	3.08667e+07	37434	Alpha-centractin OS=Homo sapiens GN=ACTR1A PE=1 SV=1
tr|R4GNB2|R4GNB2_HUMAN	1	2	7649000	212709	DENN domain-containing protein 4C OS=Homo sapiens GN=DENND4C PE=1 SV=1
tr|S4R371|S4R371_HUMAN	29	3	23750000	14787	Fatty acid-binding protein heart (Fragment) OS=Homo sapiens GN=FABP3 PE=1 SV=1
tr|S4R435|S4R435_HUMAN	3	1	1.24203e+07	32596	RPS10-NUDT3 readthrough (Fragment) OS=Homo sapiens GN=RPS10-NUDT3 PE=4 SV=1
tr|U3KQ56|U3KQ56_HUMAN	5	1	6350000	38696	Glyoxylate reductase/hydroxypyruvate reductase OS=Homo sapiens GN=GRHPR PE=1 SV=1
tr|X6R3N0|X6R3N0_HUMAN	17	6	30850000	87324	Long-chain fatty acid transport protein 3 OS=Homo sapiens GN=SLC27A3 PE=1 SV=1
tr|X6R433|X6R433_HUMAN	38	43	1778000000	131130	Receptor-type tyrosine-protein phosphatase C OS=Homo sapiens GN=PTPRC PE=1 SV=1
tr|X6R5C5|X6R5C5_HUMAN	3	1	26710000	54256	Carboxypeptidase OS=Homo sapiens GN=CTSA PE=1 SV=1
