# Supplementary material for: Mass Spectrometric Characterization of HSV-1 L-Particles From Human Dendritic Cells and BHK21 Cells and Analysis of Their Functional Role
Source: Front Microbiol. 2020 Sep 29;11:1997. doi: 10.3389/fmicb.2020.01997 (PMC7550753; doi:10.3389/fmicb.2020.01997)
Supplement: Supplementary file 4 [file Table_4.XLSX]

## Sheet: BHK21-derived particles
Accession	Coverage (%)	#Unique peptides for quantification	Mean intensity (L)	Mean intensity (H)	Ratio L:H	MW	Description
tr|A0A1U7QJ63|A0A1U7QJ63_MESAU	58	48	302250000	8705000	34.7214	95939	programmed cell death 6-interacting protein isoform X2 OS=Mesocricetus auratus OX=10036 GN=Pdcd6ip PE=4 SV=1
tr|A0A1U7QI67|A0A1U7QI67_MESAU	32	2	83237500	2799750	29.7303	17161	ubiquitin-conjugating enzyme E2 N OS=Mesocricetus auratus OX=10036 GN=Ube2n PE=3 SV=1
tr|A0A1U7QXH9|A0A1U7QXH9_MESAU	41	13	162050000	5975000	27.1213	43217	protein TFG OS=Mesocricetus auratus OX=10036 GN=Tfg PE=4 SV=2
tr|A0A1U7QBT3|A0A1U7QBT3_MESAU	66	10	287820000	12107500	23.772	14840	40S ribosomal protein S15a OS=Mesocricetus auratus OX=10036 GN=Rps15a PE=3 SV=1
tr|A0A1U7R2D9|A0A1U7R2D9_MESAU	35	7	72500000	3165000	22.9068	25480	Vacuolar protein sorting-associated protein 28 homolog OS=Mesocricetus auratus OX=10036 GN=Vps28 PE=3 SV=1
tr|A0A3Q0D8H2|A0A3Q0D8H2_MESAU	4	5	154625000	6985000	22.1367	181813	inactive ubiquitin carboxyl-terminal hydrolase 54 OS=Mesocricetus auratus OX=10036 GN=Usp54 PE=4 SV=1
tr|A0A3Q0CYD1|A0A3Q0CYD1_MESAU	45	11	67722500	3080750	21.9825	36750	Annexin OS=Mesocricetus auratus OX=10036 GN=LOC101841734 PE=3 SV=1
tr|A0A1U8C7K1|A0A1U8C7K1_MESAU	13	1	39100000	1879250	20.8062	14768	interferon-induced transmembrane protein 2 isoform X3 OS=Mesocricetus auratus OX=10036 GN=LOC101840863 PE=4 SV=1
tr|A0A1U8BNE5|A0A1U8BNE5_MESAU	25	15	91525000	4421750	20.6988	85491	Hepatocyte growth factor-regulated tyrosine kinase substrate OS=Mesocricetus auratus OX=10036 GN=Hgs PE=4 SV=1
tr|A0A3Q0CRN8|A0A3Q0CRN8_MESAU	25	5	121475000	5985750	20.294	25253	Tetraspanin OS=Mesocricetus auratus OX=10036 GN=Cd151 PE=3 SV=1
tr|A0A1U8BID4|A0A1U8BID4_MESAU	36	9	141200000	7062500	19.9929	31687	Phospholipid scramblase OS=Mesocricetus auratus OX=10036 GN=Plscr3 PE=3 SV=1
tr|A0A1U7Q4M1|A0A1U7Q4M1_MESAU	16	9	71672500	3845250	18.6392	67545	Transmembrane 9 superfamily member OS=Mesocricetus auratus OX=10036 GN=Tm9sf3 PE=3 SV=1
tr|A0A1U7QDR7|A0A1U7QDR7_MESAU	61	84	341500000	19307500	17.6874	191627	Clathrin heavy chain OS=Mesocricetus auratus OX=10036 GN=Cltc PE=3 SV=1
tr|A0A3Q0DC30|A0A3Q0DC30_MESAU	14	13	11000000	637000	17.2684	134017	WASH complex subunit 5 OS=Mesocricetus auratus OX=10036 GN=Washc5 PE=4 SV=1
tr|A0A1U7QBJ3|A0A1U7QBJ3_MESAU	41	25	57700000	3372500	17.109	84089	disintegrin and metalloproteinase domain-containing protein 10 OS=Mesocricetus auratus OX=10036 GN=Adam10 PE=4 SV=1
tr|A0A1U8CRG6|A0A1U8CRG6_MESAU	22	5	35125000	2170000	16.1866	25104	charged multivesicular body protein 2a OS=Mesocricetus auratus OX=10036 GN=Chmp2a PE=4 SV=1
tr|A0A3Q0CJU9|A0A3Q0CJU9_MESAU	10	2	15857500	983750	16.1194	48735	glycogen synthase kinase-3 alpha OS=Mesocricetus auratus OX=10036 GN=LOC110340065 PE=3 SV=1
tr|A0A1U7R422|A0A1U7R422_MESAU	16	6	166675000	10410000	16.011	27558	Tetraspanin OS=Mesocricetus auratus OX=10036 GN=Tspan7 PE=3 SV=1
tr|A0A1U7QPK8|A0A1U7QPK8_MESAU	49	40	272750000	17062500	15.9853	98685	prostaglandin F2 receptor negative regulator OS=Mesocricetus auratus OX=10036 GN=Ptgfrn PE=4 SV=1
tr|A0A1U7QLG3|A0A1U7QLG3_MESAU	7	2	19305000	1234750	15.6347	22082	charged multivesicular body protein 1b OS=Mesocricetus auratus OX=10036 GN=Chmp1b PE=4 SV=1
tr|A0A1U7QYD2|A0A1U7QYD2_MESAU	13	9	39700000	2586000	15.3519	107078	Coatomer subunit beta OS=Mesocricetus auratus OX=10036 GN=Copb1 PE=4 SV=1
tr|A0A1U7Q970|A0A1U7Q970_MESAU	8	1	65600000	4335000	15.1326	13823	V-type proton ATPase subunit G OS=Mesocricetus auratus OX=10036 GN=Atp6v1g3 PE=3 SV=1
tr|A0A3Q0CLP0|A0A3Q0CLP0_MESAU	67	18	332750000	22045000	15.0941	32108	syntenin-1 isoform X2 OS=Mesocricetus auratus OX=10036 GN=Sdcbp PE=4 SV=1
tr|A0A1U8BZG2|A0A1U8BZG2_MESAU	24	6	42675000	2967250	14.382	25793	WW domain-binding protein 2 isoform X3 OS=Mesocricetus auratus OX=10036 GN=Wbp2 PE=4 SV=1
tr|A0A3Q0CF12|A0A3Q0CF12_MESAU	2	2	144850000	10330000	14.0223	130166	Tyrosine-protein kinase OS=Mesocricetus auratus OX=10036 GN=Jak3 PE=3 SV=1
tr|A0A3Q0CZW3|A0A3Q0CZW3_MESAU	26	18	136025000	9852500	13.8061	80242	choline transporter-like protein 2 OS=Mesocricetus auratus OX=10036 GN=Slc44a2 PE=3 SV=1
tr|A0A1U7RC96|A0A1U7RC96_MESAU	21	5	28525000	2210500	12.9043	36838	Tetraspanin OS=Mesocricetus auratus OX=10036 GN=Tspan9 PE=3 SV=1
tr|A0A1U8CFQ2|A0A1U8CFQ2_MESAU	39	15	200375000	15765000	12.7101	64755	immunoglobulin superfamily member 8 OS=Mesocricetus auratus OX=10036 GN=Igsf8 PE=4 SV=1
tr|A0A1U8D1R7|A0A1U8D1R7_MESAU	19	6	22042500	1756500	12.5491	45754	G-protein coupled receptor family C group 5 member B isoform X2 OS=Mesocricetus auratus OX=10036 GN=Gprc5b PE=4 SV=1
tr|A0A1U8BR66|A0A1U8BR66_MESAU	23	3	48425000	3898250	12.4222	21976	histone H1.3 OS=Mesocricetus auratus OX=10036 GN=LOC101829141 PE=3 SV=1
tr|A0A3Q0CFH9|A0A3Q0CFH9_MESAU	20	9	14617500	1190481	12.2787	70148	rac GTPase-activating protein 1 OS=Mesocricetus auratus OX=10036 GN=Racgap1 PE=4 SV=1
tr|A0A1U7QSR7|A0A1U7QSR7_MESAU	45	24	373000000	31602500	11.8029	53642	Annexin OS=Mesocricetus auratus OX=10036 GN=Anxa11 PE=3 SV=2
tr|A0A1U8CDW1|A0A1U8CDW1_MESAU	34	9	26950000	2305250	11.6907	30702	Tetraspanin OS=Mesocricetus auratus OX=10036 GN=Tspan14 PE=3 SV=1
tr|A0A1U7QNQ3|A0A1U7QNQ3_MESAU	33	15	14672500	1306750	11.2282	70040	tripartite motif-containing protein 47 OS=Mesocricetus auratus OX=10036 GN=Trim47 PE=4 SV=1
tr|A0A1U8BKW3|A0A1U8BKW3_MESAU	21	8	14830000	1330775	11.1439	57367	tyrosine-protein phosphatase non-receptor type substrate 1 isoform X2 OS=Mesocricetus auratus OX=10036 GN=Sirpa PE=4 SV=1
tr|A0A1U7RAJ1|A0A1U7RAJ1_MESAU	53	22	274425000	24870000	11.0344	47647	Adenosylhomocysteinase OS=Mesocricetus auratus OX=10036 GN=Ahcy PE=3 SV=1
tr|A0A1U7Q6V5|A0A1U7Q6V5_MESAU	21	2	11205000	1029000	10.8892	14281	lymphocyte antigen 6E OS=Mesocricetus auratus OX=10036 GN=LOC101835497 PE=4 SV=1
tr|A0A1U7QAT4|A0A1U7QAT4_MESAU	15	6	6490000	606000	10.7096	54289	phosphatidylinositol 4-kinase type 2-alpha OS=Mesocricetus auratus OX=10036 GN=Pi4k2a PE=4 SV=1
tr|A0A1U7QFZ3|A0A1U7QFZ3_MESAU	19	13	120490000	11270000	10.6912	87879	heterogeneous nuclear ribonucleoprotein U OS=Mesocricetus auratus OX=10036 GN=Hnrnpu PE=4 SV=1
tr|A0A1U7QEG3|A0A1U7QEG3_MESAU	29	7	25025000	2402500	10.4162	33695	vacuolar protein sorting-associated protein VTA1 homolog OS=Mesocricetus auratus OX=10036 GN=Vta1 PE=4 SV=1
tr|A0A1U7QMX3|A0A1U7QMX3_MESAU	18	2	126875000	12272500	10.3382	18068	thy-1 membrane glycoprotein OS=Mesocricetus auratus OX=10036 GN=Thy1 PE=4 SV=1
tr|A0A1U7R011|A0A1U7R011_MESAU	54	9	136250000	13607500	10.0129	24944	charged multivesicular body protein 4b OS=Mesocricetus auratus OX=10036 GN=Chmp4b PE=4 SV=1
tr|A0A1U8C3J0|A0A1U8C3J0_MESAU	3	1	25707500	2572500	9.9932	50671	carboxypeptidase N catalytic chain isoform X2 OS=Mesocricetus auratus OX=10036 GN=Cpn1 PE=4 SV=1
tr|A0A3Q0D9C4|A0A3Q0D9C4_MESAU	35	27	47482500	4759250	9.97689	108708	Receptor protein-tyrosine kinase OS=Mesocricetus auratus OX=10036 GN=Epha2 PE=4 SV=1
tr|A0A1U7QE11|A0A1U7QE11_MESAU	28	9	448500000	45150000	9.93355	25858	Tetraspanin OS=Mesocricetus auratus OX=10036 GN=Cd81 PE=3 SV=1
P01945|HBA_MESAU	17	3	1675750000	169000000	9.91568	15248	Hemoglobin subunit alpha OS=Mesocricetus auratus OX=10036 GN=HBA PE=1 SV=1
tr|A0A1U7QUH9|A0A1U7QUH9_MESAU	52	17	146825000	14937500	9.82929	67774	moesin OS=Mesocricetus auratus OX=10036 GN=Msn PE=4 SV=1
tr|A0A1U7QFC8|A0A1U7QFC8_MESAU	17	13	255400000	27372500	9.33053	70044	Prothrombin OS=Mesocricetus auratus OX=10036 GN=F2 PE=3 SV=1
tr|I1WYE0|I1WYE0_MESAU	23	7	43150000	4697500	9.18574	53880	Scavenger receptor class B member 2 OS=Mesocricetus auratus OX=10036 GN=Scarb2 PE=2 SV=1
tr|A0A3Q0D994|A0A3Q0D994_MESAU	9	14	482200000	53592500	8.99753	185778	complement C3 OS=Mesocricetus auratus OX=10036 GN=C3 PE=4 SV=1
tr|A0A1U7Q9Y5|A0A1U7Q9Y5_MESAU	13	4	151025000	16805750	8.98651	46429	pigment epithelium-derived factor OS=Mesocricetus auratus OX=10036 GN=Serpinf1 PE=3 SV=1
tr|A0A1U7QC34|A0A1U7QC34_MESAU	63	6	77500000	8797500	8.80932	17354	Nucleoside diphosphate kinase OS=Mesocricetus auratus OX=10036 GN=LOC101838863 PE=3 SV=1
tr|A0A1U7QYZ8|A0A1U7QYZ8_MESAU	56	14	200325000	22982500	8.71641	21728	sorcin isoform X2 OS=Mesocricetus auratus OX=10036 GN=Sri PE=4 SV=1
tr|A0A1U8BQW6|A0A1U8BQW6_MESAU	67	28	1125000000	130075000	8.64886	70683	heat shock cognate 71 kDa protein OS=Mesocricetus auratus OX=10036 GN=Hspa8 PE=3 SV=1
tr|A0A1U7QSW2|A0A1U7QSW2_MESAU	36	6	11597500	1347750	8.60508	26372	hepatoma-derived growth factor isoform X1 OS=Mesocricetus auratus OX=10036 GN=Hdgf PE=4 SV=1
tr|A0A1U8BX91|A0A1U8BX91_MESAU	30	11	19775000	2307500	8.56988	53816	centrosomal protein of 55 kDa OS=Mesocricetus auratus OX=10036 GN=Cep55 PE=4 SV=1
tr|A0A1U7QZZ8|A0A1U7QZZ8_MESAU	59	8	44202500	5191250	8.51481	40549	guanine nucleotide-binding protein G(K) subunit alpha OS=Mesocricetus auratus OX=10036 GN=Gnai3 PE=4 SV=1
tr|A0A1U7QP62|A0A1U7QP62_MESAU	32	5	21825000	2592750	8.4177	25452	latexin OS=Mesocricetus auratus OX=10036 GN=Lxn PE=4 SV=1
tr|Q80Z94|Q80Z94_MESAU	52	17	435750000	52250000	8.33971	43030	Gap junction protein OS=Mesocricetus auratus OX=10036 GN=Gja1 PE=2 SV=1
tr|A0A1U7QQJ2|A0A1U7QQJ2_MESAU	28	7	101200000	12167500	8.31724	27400	Tetraspanin OS=Mesocricetus auratus OX=10036 GN=Tspan6 PE=3 SV=1
tr|A0A3Q0CUL4|A0A3Q0CUL4_MESAU	46	24	181425000	21847500	8.30415	46933	60S ribosomal protein L4 OS=Mesocricetus auratus OX=10036 GN=Rpl4 PE=4 SV=1
tr|A0A1U7R695|A0A1U7R695_MESAU	79	6	704250000	85850000	8.20326	11243	Protein S100 OS=Mesocricetus auratus OX=10036 GN=S100a11 PE=3 SV=1
tr|A0A3Q0CTG2|A0A3Q0CTG2_MESAU	53	11	302600000	36900000	8.20054	25848	peroxiredoxin-1 OS=Mesocricetus auratus OX=10036 GN=Prdx1 PE=4 SV=1
tr|A0A3Q0CX13|A0A3Q0CX13_MESAU	6	1	708800000	86875000	8.15885	16125	hemoglobin subunit beta OS=Mesocricetus auratus OX=10036 GN=LOC101833678 PE=3 SV=1
tr|A0A3Q0D4J1|A0A3Q0D4J1_MESAU	36	25	65997500	8125000	8.12277	102068	Staphylococcal nuclease domain-containing protein OS=Mesocricetus auratus OX=10036 GN=Snd1 PE=4 SV=1
tr|A0A1U7QLJ4|A0A1U7QLJ4_MESAU	13	11	27757500	3431750	8.08844	121810	Platelet-derived growth factor receptor beta OS=Mesocricetus auratus OX=10036 GN=Pdgfrb PE=3 SV=1
tr|A0A3Q0CLE6|A0A3Q0CLE6_MESAU	25	8	30272500	3757500	8.05655	37541	Transaldolase OS=Mesocricetus auratus OX=10036 GN=Taldo1 PE=3 SV=1
tr|A0A1U7RI31|A0A1U7RI31_MESAU	34	11	36030000	4485000	8.03344	44126	tumor susceptibility gene 101 protein isoform X1 OS=Mesocricetus auratus OX=10036 GN=Tsg101 PE=4 SV=1
tr|A0A1U8C7F5|A0A1U8C7F5_MESAU	34	16	91702500	11522500	7.95856	67342	ATP-binding cassette sub-family E member 1 OS=Mesocricetus auratus OX=10036 GN=Abce1 PE=4 SV=1
tr|A0A1U7QXQ6|A0A1U7QXQ6_MESAU	7	1	69185000	8802500	7.8597	20900	brain acid soluble protein 1 OS=Mesocricetus auratus OX=10036 GN=Basp1 PE=4 SV=1
tr|A0A1U8CAD3|A0A1U8CAD3_MESAU	12	5	10067500	1303250	7.72492	68492	Tyrosine-protein phosphatase non-receptor type OS=Mesocricetus auratus OX=10036 GN=Ptpn11 PE=3 SV=1
tr|A0A1U7QCD3|A0A1U7QCD3_MESAU	5	1	17585000	2306750	7.62328	19976	pituitary tumor-transforming gene 1 protein-interacting protein OS=Mesocricetus auratus OX=10036 GN=Pttg1ip PE=4 SV=2
tr|A0A3Q0CS80|A0A3Q0CS80_MESAU	16	8	47625000	6282500	7.58058	52393	antithrombin-III OS=Mesocricetus auratus OX=10036 GN=Serpinc1 PE=3 SV=1
tr|A0A3Q0D1L2|A0A3Q0D1L2_MESAU	39	19	31882500	4207500	7.57754	61365	serine--tRNA ligase cytoplasmic OS=Mesocricetus auratus OX=10036 GN=Sars PE=4 SV=1
tr|A0A3Q0D1Z2|A0A3Q0D1Z2_MESAU	7	3	8880000	1177250	7.543	54263	wiskott-Aldrich syndrome protein family member 2 OS=Mesocricetus auratus OX=10036 GN=Wasf2 PE=4 SV=1
tr|A0A3Q0CWZ0|A0A3Q0CWZ0_MESAU	8	3	25180000	3379250	7.45136	50402	serine incorporator 1 OS=Mesocricetus auratus OX=10036 GN=Serinc1 PE=4 SV=1
tr|A0A1U7QXV8|A0A1U7QXV8_MESAU	35	12	45325000	6125000	7.4	54272	vacuolar protein sorting-associated protein 4B OS=Mesocricetus auratus OX=10036 GN=LOC101831032 PE=3 SV=2
tr|A0A1U7R9F1|A0A1U7R9F1_MESAU	53	18	77280000	10457500	7.38991	35761	aldose reductase OS=Mesocricetus auratus OX=10036 GN=Akr1b1 PE=4 SV=1
tr|A0A1U7QL88|A0A1U7QL88_MESAU	68	34	213725000	29017500	7.36538	53801	vimentin OS=Mesocricetus auratus OX=10036 GN=Vim PE=3 SV=1
tr|A0A1U8BTH9|A0A1U8BTH9_MESAU	35	24	54510000	7435000	7.33154	115140	integrin alpha-5 OS=Mesocricetus auratus OX=10036 GN=Itga5 PE=3 SV=1
tr|A0A1U7R3R0|A0A1U7R3R0_MESAU	28	4	54150000	7457500	7.26115	23433	Clathrin light chain OS=Mesocricetus auratus OX=10036 GN=Clta PE=3 SV=1
tr|A0A3Q0CQI3|A0A3Q0CQI3_MESAU	3	2	51700000	7186750	7.19379	108554	integrin alpha-IIb isoform X2 OS=Mesocricetus auratus OX=10036 GN=Itga2b PE=3 SV=1
tr|A0A1U7QAF1|A0A1U7QAF1_MESAU	7	2	4710000	656750	7.17168	26793	oligoribonuclease mitochondrial OS=Mesocricetus auratus OX=10036 GN=Rexo2 PE=3 SV=1
tr|A0A3Q0CL34|A0A3Q0CL34_MESAU	15	12	22282500	3141500	7.09295	104004	rabankyrin-5 OS=Mesocricetus auratus OX=10036 GN=Ankfy1 PE=4 SV=1
tr|A0A3Q0D0H2|A0A3Q0D0H2_MESAU	11	2	5875000	834250	7.04225	20689	charged multivesicular body protein 3 OS=Mesocricetus auratus OX=10036 GN=Chmp3 PE=4 SV=1
tr|A0A3Q0CDP0|A0A3Q0CDP0_MESAU	14	7	16167500	2303250	7.01943	63982	Non-specific serine/threonine protein kinase OS=Mesocricetus auratus OX=10036 GN=Prkaa1 PE=4 SV=1
tr|A0A3Q0CWD5|A0A3Q0CWD5_MESAU	10	4	10122500	1471000	6.88137	59933	Vang-like protein OS=Mesocricetus auratus OX=10036 GN=Vangl1 PE=3 SV=1
tr|A0A1U7QYT6|A0A1U7QYT6_MESAU	31	2	3932500	580500	6.77433	13580	ragulator complex protein LAMTOR3 OS=Mesocricetus auratus OX=10036 GN=Lamtor3 PE=4 SV=1
tr|A0A1U7QAQ9|A0A1U7QAQ9_MESAU	26	11	33075000	4908250	6.73865	53289	Anthrax toxin receptor OS=Mesocricetus auratus OX=10036 GN=Antxr2 PE=3 SV=1
tr|A0A1U7QH68|A0A1U7QH68_MESAU	45	5	66775000	9957500	6.706	15826	Superoxide dismutase [Cu-Zn] OS=Mesocricetus auratus OX=10036 GN=Sod1 PE=3 SV=1
tr|A0A1U7REE3|A0A1U7REE3_MESAU	7	3	6025000	899500	6.69817	66908	ubiquilin-2 OS=Mesocricetus auratus OX=10036 GN=Ubqln2 PE=4 SV=1
tr|A0A1U8BT36|A0A1U8BT36_MESAU	36	14	35457500	5354500	6.622	59669	copine-3 OS=Mesocricetus auratus OX=10036 GN=Cpne3 PE=4 SV=1
tr|A0A1U7R2Z3|A0A1U7R2Z3_MESAU	44	11	58660000	8887000	6.60065	41020	Actin-related protein 2/3 complex subunit OS=Mesocricetus auratus OX=10036 GN=Arpc1b PE=3 SV=1
tr|A0A1U7QRY9|A0A1U7QRY9_MESAU	27	4	15262500	2325000	6.56452	27682	14-3-3 protein sigma OS=Mesocricetus auratus OX=10036 GN=Sfn PE=3 SV=1
tr|A0A1U7Q4Q8|A0A1U7Q4Q8_MESAU	20	8	6857500	1052000	6.51854	56204	cytosol aminopeptidase OS=Mesocricetus auratus OX=10036 GN=Lap3 PE=3 SV=1
tr|A0A1U7QR77|A0A1U7QR77_MESAU	36	13	106875000	16397500	6.51776	51582	Adenylyl cyclase-associated protein OS=Mesocricetus auratus OX=10036 GN=Cap1 PE=3 SV=1
tr|A0A1U7QRP4|A0A1U7QRP4_MESAU	39	26	109900000	16880000	6.51066	85209	transferrin receptor protein 1 OS=Mesocricetus auratus OX=10036 GN=Tfrc PE=4 SV=1
tr|A0A1U7QPH3|A0A1U7QPH3_MESAU	36	9	79700000	12265000	6.49817	31105	NAD(P)H dehydrogenase [quinone] 1 OS=Mesocricetus auratus OX=10036 GN=Nqo1 PE=4 SV=1
tr|A0A1U8CHE2|A0A1U8CHE2_MESAU	41	12	93575000	14422500	6.48813	44868	dnaJ homolog subfamily A member 1 OS=Mesocricetus auratus OX=10036 GN=Dnaja1 PE=3 SV=2
tr|A0A3Q0CPN1|A0A3Q0CPN1_MESAU	60	32	466750000	72550000	6.43349	60187	Pyruvate kinase OS=Mesocricetus auratus OX=10036 GN=Pkm PE=3 SV=1
tr|A0A1U7QE42|A0A1U7QE42_MESAU	10	5	11167500	1740000	6.4181	68017	clathrin interactor 1 isoform X2 OS=Mesocricetus auratus OX=10036 GN=Clint1 PE=4 SV=2
tr|A0A1U7Q8K6|A0A1U7Q8K6_MESAU	22	6	33825000	5275000	6.41232	39634	retinoic acid-induced protein 3 OS=Mesocricetus auratus OX=10036 GN=Gprc5a PE=4 SV=1
tr|A0A3Q0CQQ5|A0A3Q0CQQ5_MESAU	14	3	9365000	1463500	6.39904	30663	dnaJ homolog subfamily B member 2 OS=Mesocricetus auratus OX=10036 GN=Dnajb2 PE=4 SV=1
tr|A0A1U7R0V9|A0A1U7R0V9_MESAU	23	5	9825000	1574000	6.24206	33330	Calponin OS=Mesocricetus auratus OX=10036 GN=Cnn2 PE=3 SV=1
tr|A0A1U7RHE5|A0A1U7RHE5_MESAU	48	10	73205000	11960000	6.12082	21825	peroxiredoxin-2 OS=Mesocricetus auratus OX=10036 GN=Prdx2 PE=4 SV=1
tr|A0A1U7Q4V4|A0A1U7Q4V4_MESAU	36	13	32550000	5321250	6.11698	57665	signal transducing adapter molecule 2 isoform X1 OS=Mesocricetus auratus OX=10036 GN=Stam2 PE=4 SV=1
tr|A0A1U7QB70|A0A1U7QB70_MESAU	28	4	42995000	7051750	6.09707	21543	Ferritin OS=Mesocricetus auratus OX=10036 GN=Fth1 PE=3 SV=1
tr|A0A1U7QZ98|A0A1U7QZ98_MESAU	23	7	167650000	27600000	6.07428	34974	myeloid-associated differentiation marker OS=Mesocricetus auratus OX=10036 GN=Myadm PE=4 SV=1
tr|A0A1U7R6A3|A0A1U7R6A3_MESAU	52	22	34145000	5687500	6.00352	59326	Glucose-6-phosphate 1-dehydrogenase OS=Mesocricetus auratus OX=10036 GN=G6pd PE=3 SV=1
tr|A0A1U7QVP9|A0A1U7QVP9_MESAU	58	7	37857500	6315000	5.99485	21308	rho-related GTP-binding protein RhoG OS=Mesocricetus auratus OX=10036 GN=Rhog PE=4 SV=1
tr|A0A1U7QTF8|A0A1U7QTF8_MESAU	10	3	9165000	1557500	5.88443	40040	muscle-related coiled-coil protein OS=Mesocricetus auratus OX=10036 GN=Cavin4 PE=4 SV=1
tr|A0A1U7QEZ4|A0A1U7QEZ4_MESAU	30	3	16082250	2736000	5.87802	17862	ubiquitin-conjugating enzyme E2 L3 isoform X1 OS=Mesocricetus auratus OX=10036 GN=Ube2l3 PE=3 SV=1
tr|A0A1U7Q6T2|A0A1U7Q6T2_MESAU	67	16	200150000	34200000	5.85234	30918	Triosephosphate isomerase OS=Mesocricetus auratus OX=10036 GN=Tpi1 PE=3 SV=1
tr|A0A1U7QUA0|A0A1U7QUA0_MESAU	43	7	145375000	25017500	5.81093	21259	cell division control protein 42 homolog isoform X1 OS=Mesocricetus auratus OX=10036 GN=Cdc42 PE=4 SV=1
tr|A0A1U7R4U9|A0A1U7R4U9_MESAU	26	12	51675000	8930000	5.78667	75491	Transmembrane 9 superfamily member OS=Mesocricetus auratus OX=10036 GN=Tm9sf2 PE=3 SV=1
tr|A0A1U7QCH5|A0A1U7QCH5_MESAU	12	1	15915000	2752500	5.78202	11425	vesicle-associated membrane protein 8 OS=Mesocricetus auratus OX=10036 GN=Vamp8 PE=4 SV=1
tr|A0A1U7RCY0|A0A1U7RCY0_MESAU	22	12	35492500	6140000	5.78054	74773	Transmembrane 9 superfamily member OS=Mesocricetus auratus OX=10036 GN=Tm9sf4 PE=3 SV=2
tr|A0A1U7R5N1|A0A1U7R5N1_MESAU	65	23	110325000	19087500	5.77996	57356	T-complex protein 1 subunit beta OS=Mesocricetus auratus OX=10036 GN=Cct2 PE=3 SV=1
tr|A0A1U7RCA6|A0A1U7RCA6_MESAU	1	1	18605000	3223000	5.77257	160581	ovostatin homolog OS=Mesocricetus auratus OX=10036 GN=LOC101822348 PE=4 SV=1
tr|A0A1U7QL04|A0A1U7QL04_MESAU	28	8	7917500	1372000	5.77077	43689	S-adenosylmethionine synthase OS=Mesocricetus auratus OX=10036 GN=Mat2a PE=3 SV=1
tr|A0A3Q0CV02|A0A3Q0CV02_MESAU	25	6	39200000	6795000	5.76895	28405	Proteasome subunit alpha type OS=Mesocricetus auratus OX=10036 GN=Psma3 PE=3 SV=1
tr|A0A3Q0CWE4|A0A3Q0CWE4_MESAU	47	3	4297500	745500	5.76459	21256	GTPase NRas OS=Mesocricetus auratus OX=10036 GN=Nras PE=4 SV=1
tr|A0A1U7RE56|A0A1U7RE56_MESAU	20	20	33242500	5772500	5.75877	140123	valine--tRNA ligase OS=Mesocricetus auratus OX=10036 GN=Vars PE=3 SV=1
tr|A0A1U8CLS4|A0A1U8CLS4_MESAU	9	4	8367500	1458500	5.73706	54929	glucose-6-phosphate exchanger SLC37A2 isoform X1 OS=Mesocricetus auratus OX=10036 GN=Slc37a2 PE=4 SV=1
tr|A0A1U7RJY0|A0A1U7RJY0_MESAU	46	17	49625000	8717350	5.69267	48145	Calreticulin OS=Mesocricetus auratus OX=10036 GN=LOC101838124 PE=3 SV=2
tr|A0A3Q0DGK2|A0A3Q0DGK2_MESAU	43	8	103550000	18197500	5.69034	17719	40S ribosomal protein S18 isoform X1 OS=Mesocricetus auratus OX=10036 GN=Rps18 PE=3 SV=1
tr|A0A1U7R8T5|A0A1U7R8T5_MESAU	51	45	89725000	15797500	5.6797	116633	vinculin isoform X2 OS=Mesocricetus auratus OX=10036 GN=Vcl PE=4 SV=1
tr|A0A1U7Q9T0|A0A1U7Q9T0_MESAU	34	12	16037500	2840000	5.64701	102098	AP-1 complex subunit beta-1 OS=Mesocricetus auratus OX=10036 GN=Ap1b1 PE=4 SV=1
tr|A0A3Q0DAD4|A0A3Q0DAD4_MESAU	8	5	3642000	645750	5.63995	105706	leucine-rich repeat flightless-interacting protein 1 isoform X5 OS=Mesocricetus auratus OX=10036 GN=Lrrfip1 PE=4 SV=1
tr|A0A3Q0CD62|A0A3Q0CD62_MESAU	6	3	54500000	9680000	5.63017	59859	transmembrane protein 181 OS=Mesocricetus auratus OX=10036 GN=Tmem181 PE=4 SV=1
tr|A0A1U7QTG9|A0A1U7QTG9_MESAU	10	2	11032500	1964500	5.61593	22020	Syndecan OS=Mesocricetus auratus OX=10036 GN=Sdc2 PE=3 SV=1
tr|A0A1U7Q976|A0A1U7Q976_MESAU	24	4	8355000	1490250	5.60644	25090	Peptidylprolyl isomerase OS=Mesocricetus auratus OX=10036 GN=Fkbp3 PE=4 SV=1
tr|A0A3Q0CIF2|A0A3Q0CIF2_MESAU	4	4	61300000	10937250	5.6047	163726	alpha-2-macroglobulin-like OS=Mesocricetus auratus OX=10036 GN=LOC101844081 PE=4 SV=1
tr|A0A1U7R6T7|A0A1U7R6T7_MESAU	41	9	23600000	4230000	5.5792	31157	vacuolar protein sorting-associated protein 37B OS=Mesocricetus auratus OX=10036 GN=Vps37b PE=4 SV=1
tr|A0A1U7QU44|A0A1U7QU44_MESAU	39	5	47325000	8497500	5.56929	13667	gamma-aminobutyric acid receptor-associated protein-like 2 OS=Mesocricetus auratus OX=10036 GN=Gabarapl2 PE=3 SV=1
tr|A0A1U7QPL5|A0A1U7QPL5_MESAU	73	12	137275000	24650000	5.56897	22409	Transgelin OS=Mesocricetus auratus OX=10036 GN=Tagln2 PE=3 SV=1
tr|A0A1U7QVJ3|A0A1U7QVJ3_MESAU	47	8	140550000	25292500	5.55698	21450	ras-related C3 botulinum toxin substrate 1 isoform X2 OS=Mesocricetus auratus OX=10036 GN=Rac1 PE=4 SV=1
tr|A0A1U7R5R8|A0A1U7R5R8_MESAU	60	2	93525000	16880000	5.54058	20825	ras-related protein Rap-1b OS=Mesocricetus auratus OX=10036 GN=Rap1b PE=4 SV=1
tr|A0A1U7R3I2|A0A1U7R3I2_MESAU	35	14	28132500	5087500	5.52973	65323	serine/threonine-protein phosphatase 2A 65 kDa regulatory subunit A alpha isoform OS=Mesocricetus auratus OX=10036 GN=Ppp2r1a PE=4 SV=1
tr|A0A3Q0CHP1|A0A3Q0CHP1_MESAU	27	3	24452500	4458500	5.48447	8492	D-3-phosphoglycerate dehydrogenase-like OS=Mesocricetus auratus OX=10036 GN=LOC110339882 PE=4 SV=1
tr|A0A1U7R9P7|A0A1U7R9P7_MESAU	46	4	243900000	44475000	5.48398	29422	L-lactate dehydrogenase OS=Mesocricetus auratus OX=10036 GN=LOC101835564 PE=3 SV=2
tr|A0A3Q0CZI1|A0A3Q0CZI1_MESAU	19	4	14450000	2635000	5.48387	26809	ras-related protein Rab-23 OS=Mesocricetus auratus OX=10036 GN=Rab23 PE=4 SV=1
tr|A0A1U7Q9P4|A0A1U7Q9P4_MESAU	5	2	11497500	2107250	5.45616	55464	sodium-coupled neutral amino acid transporter 2 isoform X1 OS=Mesocricetus auratus OX=10036 GN=Slc38a2 PE=4 SV=1
tr|A0A3Q0CGE1|A0A3Q0CGE1_MESAU	50	29	62200000	11412500	5.45016	93976	heat shock 70 kDa protein 4 OS=Mesocricetus auratus OX=10036 GN=Hspa4 PE=4 SV=1
tr|A0A1U7QVB1|A0A1U7QVB1_MESAU	16	1	2291500	420562	5.44866	13543	tumor necrosis factor receptor superfamily member 12A OS=Mesocricetus auratus OX=10036 GN=Tnfrsf12a PE=4 SV=1
tr|D0G6X1|D0G6X1_MESAU	5	4	7460000	1369750	5.44625	108833	Collagen type VI alpha 1 subunit OS=Mesocricetus auratus OX=10036 GN=COL6A1 PE=2 SV=1
tr|A0A3Q0D8X0|A0A3Q0D8X0_MESAU	47	6	19780000	3637500	5.4378	35679	nuclease-sensitive element-binding protein 1 OS=Mesocricetus auratus OX=10036 GN=Ybx1 PE=4 SV=1
tr|A0A3Q0DBY8|A0A3Q0DBY8_MESAU	26	10	15937500	2931750	5.43617	48659	abl interactor 1 isoform X7 OS=Mesocricetus auratus OX=10036 GN=Abi1 PE=4 SV=1
tr|A0A1U8BR52|A0A1U8BR52_MESAU	70	23	875000000	161200000	5.42804	36063	Annexin OS=Mesocricetus auratus OX=10036 GN=Anxa5 PE=3 SV=1
tr|A0A1U7R248|A0A1U7R248_MESAU	41	5	12812750	2374000	5.39711	22853	Proteasome subunit beta OS=Mesocricetus auratus OX=10036 GN=Psmb2 PE=3 SV=1
tr|A0A1U7RGK9|A0A1U7RGK9_MESAU	4	2	77100000	14307500	5.38878	85332	complement factor B OS=Mesocricetus auratus OX=10036 GN=Cfb PE=3 SV=1
tr|A0A1U8CJG5|A0A1U8CJG5_MESAU	9	2	172575000	32090000	5.37784	25994	Tetraspanin OS=Mesocricetus auratus OX=10036 GN=Cd63 PE=3 SV=1
tr|A0A1U7QXM5|A0A1U7QXM5_MESAU	23	6	5182500	964500	5.37325	31475	ras suppressor protein 1 isoform X1 OS=Mesocricetus auratus OX=10036 GN=Rsu1 PE=4 SV=1
tr|A0A3Q0CKW5|A0A3Q0CKW5_MESAU	1	1	10395000	1937500	5.36516	152990	nuclear pore complex protein Nup153 OS=Mesocricetus auratus OX=10036 GN=Nup153 PE=4 SV=1
tr|A0A1U7RIR0|A0A1U7RIR0_MESAU	37	10	140200000	26257500	5.33943	23430	60S ribosomal protein L13a OS=Mesocricetus auratus OX=10036 GN=Rpl13a PE=3 SV=1
tr|A0A1U7RDQ8|A0A1U7RDQ8_MESAU	15	6	10858000	2036250	5.33235	64625	nuclear receptor coactivator 5 isoform X1 OS=Mesocricetus auratus OX=10036 GN=Ncoa5 PE=4 SV=1
tr|A0A1U7QYM4|A0A1U7QYM4_MESAU	39	9	50050000	9452500	5.2949	28538	calpain small subunit 1 OS=Mesocricetus auratus OX=10036 GN=Capns1 PE=4 SV=1
tr|A0A1U7QJ69|A0A1U7QJ69_MESAU	25	7	9447500	1785250	5.29198	40089	twinfilin-1 OS=Mesocricetus auratus OX=10036 GN=Twf1 PE=4 SV=1
tr|A0A1U7RHI7|A0A1U7RHI7_MESAU	41	36	51162500	9682500	5.28402	119764	ATP-citrate synthase OS=Mesocricetus auratus OX=10036 GN=Acly PE=3 SV=1
tr|A0A3Q0CJB3|A0A3Q0CJB3_MESAU	12	2	4915000	932250	5.27219	12699	leptin receptor overlapping transcript-like 1 isoform X2 OS=Mesocricetus auratus OX=10036 GN=Leprotl1 PE=4 SV=1
tr|A0A1U7QGB3|A0A1U7QGB3_MESAU	11	7	42025000	8007500	5.2482	119518	solute carrier family 12 member 7 isoform X3 OS=Mesocricetus auratus OX=10036 GN=Slc12a7 PE=4 SV=1
tr|A0A1U8BSU0|A0A1U8BSU0_MESAU	22	1	11352500	2181250	5.20458	6807	cytochrome c somatic OS=Mesocricetus auratus OX=10036 GN=LOC106021303 PE=3 SV=1
tr|A0A3Q0CGB1|A0A3Q0CGB1_MESAU	63	8	135075000	25962500	5.2027	37377	guanine nucleotide-binding protein G(I)/G(S)/G(T) subunit beta-1 OS=Mesocricetus auratus OX=10036 GN=LOC101843384 PE=4 SV=1
tr|A0A1U7Q2T6|A0A1U7Q2T6_MESAU	43	21	50575000	9732500	5.19651	62567	stress-induced-phosphoprotein 1 isoform X2 OS=Mesocricetus auratus OX=10036 GN=Stip1 PE=4 SV=1
tr|A0A1U7QLM8|A0A1U7QLM8_MESAU	43	26	154725000	29777500	5.19604	113042	Sodium/potassium-transporting ATPase subunit alpha OS=Mesocricetus auratus OX=10036 GN=Atp1a1 PE=3 SV=1
tr|A0A1U8CVQ0|A0A1U8CVQ0_MESAU	29	5	19040000	3665000	5.19509	21966	Syndecan OS=Mesocricetus auratus OX=10036 GN=Sdc4 PE=3 SV=1
tr|A0A3Q0CUJ2|A0A3Q0CUJ2_MESAU	9	6	136475000	26275000	5.1941	82814	CD44 antigen isoform X2 OS=Mesocricetus auratus OX=10036 GN=Cd44 PE=4 SV=1
tr|A0A1U7RCF8|A0A1U7RCF8_MESAU	17	9	14377500	2770000	5.19043	77954	fermitin family homolog 2 isoform X6 OS=Mesocricetus auratus OX=10036 GN=Fermt2 PE=4 SV=1
tr|A0A1U7QG37|A0A1U7QG37_MESAU	61	9	118125000	22800000	5.18092	15110	fatty acid-binding protein epidermal isoform X1 OS=Mesocricetus auratus OX=10036 GN=Fabp5 PE=3 SV=1
tr|A0A1U8CCZ3|A0A1U8CCZ3_MESAU	3	6	7872500	1520250	5.17842	290287	probable ubiquitin carboxyl-terminal hydrolase FAF-X isoform X4 OS=Mesocricetus auratus OX=10036 GN=Usp9x PE=3 SV=1
tr|A0A3Q0D7E5|A0A3Q0D7E5_MESAU	14	5	44080000	8525000	5.17067	47514	farnesyl pyrophosphate synthase OS=Mesocricetus auratus OX=10036 GN=Fdps PE=3 SV=1
tr|A0A1U8BFQ9|A0A1U8BFQ9_MESAU	19	2	7888500	1530250	5.15504	15792	golgin subfamily A member 7 isoform X1 OS=Mesocricetus auratus OX=10036 GN=Golga7 PE=4 SV=1
tr|A0A1U7R5B8|A0A1U7R5B8_MESAU	31	21	33185000	6442500	5.15095	91681	Vacuolar protein sorting-associated protein 35 OS=Mesocricetus auratus OX=10036 GN=Vps35 PE=3 SV=1
tr|A0A1U7RG83|A0A1U7RG83_MESAU	53	8	22900000	4457500	5.13741	22175	flavin reductase (NADPH) OS=Mesocricetus auratus OX=10036 GN=Blvrb PE=4 SV=1
tr|A0A1U7Q9D9|A0A1U7Q9D9_MESAU	2	1	20437500	3982500	5.13183	38120	Sulfurtransferase OS=Mesocricetus auratus OX=10036 GN=Mpst PE=4 SV=2
tr|A0A1U7QTX3|A0A1U7QTX3_MESAU	28	3	46332500	9045000	5.12244	22101	dnaJ homolog subfamily C member 5 OS=Mesocricetus auratus OX=10036 GN=Dnajc5 PE=4 SV=1
tr|A0A3Q0DA45|A0A3Q0DA45_MESAU	34	15	96550000	18860000	5.1193	81959	gelsolin isoform X2 OS=Mesocricetus auratus OX=10036 GN=Gsn PE=4 SV=1
tr|A0A1U7QS70|A0A1U7QS70_MESAU	19	5	12507500	2451000	5.10302	48097	sequestosome-1 isoform X1 OS=Mesocricetus auratus OX=10036 GN=Sqstm1 PE=4 SV=1
tr|A0A1U8CQ17|A0A1U8CQ17_MESAU	45	21	36435000	7157500	5.09046	71315	plastin-3 isoform X3 OS=Mesocricetus auratus OX=10036 GN=Pls3 PE=4 SV=1
tr|A0A1U7Q5E9|A0A1U7Q5E9_MESAU	59	18	23915000	4722500	5.06406	61451	EH domain-containing protein 4 OS=Mesocricetus auratus OX=10036 GN=Ehd4 PE=3 SV=1
tr|A0A1U7R6M5|A0A1U7R6M5_MESAU	38	8	29362500	5817500	5.04727	27385	Proteasome subunit alpha type OS=Mesocricetus auratus OX=10036 GN=Psma6 PE=3 SV=1
tr|A0A3Q0CCA1|A0A3Q0CCA1_MESAU	38	4	6955000	1382250	5.03165	22855	dCTP pyrophosphatase 1-like OS=Mesocricetus auratus OX=10036 GN=LOC110339856 PE=4 SV=1
tr|A0A1U8CPM1|A0A1U8CPM1_MESAU	8	2	7296250	1460000	4.99743	28882	glia maturation factor beta OS=Mesocricetus auratus OX=10036 GN=Gmfb PE=4 SV=2
tr|A0A1U7QDE6|A0A1U7QDE6_MESAU	18	4	7747500	1554250	4.98472	38444	Na(+)/H(+) exchange regulatory cofactor NHE-RF OS=Mesocricetus auratus OX=10036 GN=Slc9a3r1 PE=4 SV=1
tr|A0A1U7R6Y5|A0A1U7R6Y5_MESAU	24	3	4506750	904250	4.98396	23169	COP9 signalosome complex subunit 8 OS=Mesocricetus auratus OX=10036 GN=Cops8 PE=4 SV=1
tr|A0A3Q0CLL8|A0A3Q0CLL8_MESAU	8	1	5708000	1148750	4.96888	14529	glioma pathogenesis-related protein 1 OS=Mesocricetus auratus OX=10036 GN=Glipr1 PE=4 SV=1
tr|A0A1U7QRD5|A0A1U7QRD5_MESAU	34	10	278175000	56750000	4.90176	40003	IST1 homolog isoform X1 OS=Mesocricetus auratus OX=10036 GN=Ist1 PE=4 SV=1
tr|A0A1U8BL34|A0A1U8BL34_MESAU	23	7	15095000	3082000	4.89779	39990	monocyte differentiation antigen CD14 OS=Mesocricetus auratus OX=10036 GN=Cd14 PE=4 SV=1
tr|A0A1U7QFK8|A0A1U7QFK8_MESAU	40	3	6552500	1339000	4.89358	20504	ras-related protein Rap-2b OS=Mesocricetus auratus OX=10036 GN=Rap2b PE=4 SV=1
tr|A0A1U7Q618|A0A1U7Q618_MESAU	69	26	552750000	113100000	4.88727	38827	Annexin OS=Mesocricetus auratus OX=10036 GN=Anxa1 PE=3 SV=1
tr|A0A3Q0D230|A0A3Q0D230_MESAU	2	1	77975000	15987500	4.87725	65507	schlafen family member 12-like OS=Mesocricetus auratus OX=10036 GN=LOC101844930 PE=4 SV=1
tr|A0A1U7QSW1|A0A1U7QSW1_MESAU	12	5	15485000	3190000	4.85423	47312	adenosine 3'-phospho 5'-phosphosulfate transporter 1 isoform X1 OS=Mesocricetus auratus OX=10036 GN=Slc35b2 PE=4 SV=1
tr|A0A1U7R993|A0A1U7R993_MESAU	11	6	26175000	5392500	4.85396	53968	solute carrier family 2 facilitated glucose transporter member 1 OS=Mesocricetus auratus OX=10036 GN=Slc2a1 PE=3 SV=1
tr|A0A1U7R5N7|A0A1U7R5N7_MESAU	7	3	5562500	1152250	4.82751	63471	cleavage and polyadenylation specificity factor subunit 6 isoform X2 OS=Mesocricetus auratus OX=10036 GN=Cpsf6 PE=4 SV=1
tr|A0A1U7R0P9|A0A1U7R0P9_MESAU	7	4	17052500	3560250	4.78969	52271	serine incorporator 3 OS=Mesocricetus auratus OX=10036 GN=Serinc3 PE=4 SV=1
tr|A0A1U7R179|A0A1U7R179_MESAU	21	4	20842500	4360000	4.78039	24584	charged multivesicular body protein 5 OS=Mesocricetus auratus OX=10036 GN=Chmp5 PE=4 SV=1
tr|A0A1U7QAT2|A0A1U7QAT2_MESAU	68	13	154025000	32300000	4.76858	40517	guanine nucleotide-binding protein G(I) subunit alpha-2 OS=Mesocricetus auratus OX=10036 GN=Gnai2 PE=4 SV=1
tr|A0A3Q0DEB6|A0A3Q0DEB6_MESAU	10	4	4036250	850000	4.74853	53225	nucleobindin-1 OS=Mesocricetus auratus OX=10036 GN=Nucb1 PE=4 SV=1
tr|A0A1U7QHC6|A0A1U7QHC6_MESAU	49	9	107675000	22692500	4.74496	47041	beta-enolase OS=Mesocricetus auratus OX=10036 GN=Eno3 PE=3 SV=1
tr|A0A1U7QKR0|A0A1U7QKR0_MESAU	44	8	24305000	5128750	4.73897	29516	Proteasome subunit alpha type OS=Mesocricetus auratus OX=10036 GN=Psma4 PE=3 SV=1
tr|A0A1U8C3T2|A0A1U8C3T2_MESAU	52	17	32580000	6882500	4.73375	49962	ribonuclease inhibitor isoform X2 OS=Mesocricetus auratus OX=10036 GN=Rnh1 PE=4 SV=1
tr|A0A1U7RIJ7|A0A1U7RIJ7_MESAU	8	8	10397500	2198250	4.7299	133830	protein transport protein Sec31A OS=Mesocricetus auratus OX=10036 GN=LOC101838460 PE=4 SV=2
tr|A0A1U8CLY0|A0A1U8CLY0_MESAU	12	3	11127500	2356000	4.72305	57733	Alpha-amylase OS=Mesocricetus auratus OX=10036 GN=LOC101834678 PE=3 SV=1
tr|A0A1U7QDS7|A0A1U7QDS7_MESAU	74	22	89225000	18892500	4.72277	50581	Rab GDP dissociation inhibitor OS=Mesocricetus auratus OX=10036 GN=Gdi2 PE=3 SV=1
tr|A0A1U8CQG7|A0A1U8CQG7_MESAU	16	6	5632500	1192750	4.72228	67902	WD repeat-containing protein 48 isoform X1 OS=Mesocricetus auratus OX=10036 GN=Wdr48 PE=4 SV=1
tr|A0A1U7R456|A0A1U7R456_MESAU	23	4	15745000	3346820	4.70447	22733	transmembrane emp24 domain-containing protein 2 OS=Mesocricetus auratus OX=10036 GN=Tmed2 PE=3 SV=1
tr|A0A3Q0CP70|A0A3Q0CP70_MESAU	11	8	34505000	7413000	4.65466	90965	cullin-5 OS=Mesocricetus auratus OX=10036 GN=Cul5 PE=3 SV=1
tr|A0A1U7QQ61|A0A1U7QQ61_MESAU	20	4	6725000	1450750	4.63553	39064	vacuolar protein sorting-associated protein 26B OS=Mesocricetus auratus OX=10036 GN=Vps26b PE=4 SV=1
tr|A0A1U8CUP5|A0A1U8CUP5_MESAU	8	10	19452500	4203750	4.62742	161839	copine-1 isoform X3 OS=Mesocricetus auratus OX=10036 GN=Cpne1 PE=4 SV=1
tr|A0A3Q0D885|A0A3Q0D885_MESAU	5	4	11170000	2415000	4.62526	95885	zinc transporter ZIP10 OS=Mesocricetus auratus OX=10036 GN=Slc39a10 PE=4 SV=1
tr|A0A1U7R6D7|A0A1U7R6D7_MESAU	16	4	32510000	7135000	4.55641	23238	Claudin OS=Mesocricetus auratus OX=10036 GN=LOC101839320 PE=3 SV=1
tr|A0A1U7R1Q6|A0A1U7R1Q6_MESAU	44	13	45750000	10110000	4.52522	45792	dnaJ homolog subfamily A member 2 OS=Mesocricetus auratus OX=10036 GN=Dnaja2 PE=3 SV=1
tr|A0A3Q0CYM9|A0A3Q0CYM9_MESAU	14	2	2789000	617000	4.52026	22407	ubiquitin-conjugating enzyme E2 K OS=Mesocricetus auratus OX=10036 GN=Ube2k PE=3 SV=1
tr|A0A1U8C0J5|A0A1U8C0J5_MESAU	3	2	2235000	495250	4.51287	87112	UPF0505 protein C16orf62 homolog isoform X2 OS=Mesocricetus auratus OX=10036 GN=LOC101835333 PE=4 SV=2
tr|A0A3Q0D882|A0A3Q0D882_MESAU	37	10	117927500	26225000	4.49676	27214	60S ribosomal protein L6 OS=Mesocricetus auratus OX=10036 GN=Rpl6 PE=3 SV=1
tr|A0A3Q0CQ71|A0A3Q0CQ71_MESAU	15	4	10950000	2443250	4.48174	56897	Glycylpeptide N-tetradecanoyltransferase OS=Mesocricetus auratus OX=10036 GN=Nmt1 PE=3 SV=1
tr|A0A1U8CSH8|A0A1U8CSH8_MESAU	38	6	63400000	14205000	4.46322	16066	40S ribosomal protein S19 OS=Mesocricetus auratus OX=10036 GN=Rps19 PE=4 SV=1
tr|A0A1U7Q4N0|A0A1U7Q4N0_MESAU	9	2	8445000	1897500	4.45059	27919	Major prion protein OS=Mesocricetus auratus OX=10036 GN=Prnp PE=3 SV=1
tr|A0A1U7QWZ2|A0A1U7QWZ2_MESAU	18	2	14962500	3380000	4.42678	12686	charged multivesicular body protein 2b OS=Mesocricetus auratus OX=10036 GN=Chmp2b PE=4 SV=2
tr|A0A1U7R9P2|A0A1U7R9P2_MESAU	46	18	18542500	4202250	4.41252	51475	Peptidylprolyl isomerase OS=Mesocricetus auratus OX=10036 GN=Fkbp4 PE=4 SV=1
tr|A0A1U8CEQ4|A0A1U8CEQ4_MESAU	17	2	110750000	25100000	4.41235	14570	lysosome-associated membrane glycoprotein 1 OS=Mesocricetus auratus OX=10036 GN=Lamp1 PE=3 SV=1
tr|A0A3Q0CEV2|A0A3Q0CEV2_MESAU	13	2	597250000	135447500	4.40946	16042	hemoglobin subunit epsilon-Y2 OS=Mesocricetus auratus OX=10036 GN=LOC101841152 PE=3 SV=1
tr|A0A1U7QJG0|A0A1U7QJG0_MESAU	56	20	90775000	20622500	4.40175	66307	WD repeat-containing protein 1 OS=Mesocricetus auratus OX=10036 GN=Wdr1 PE=4 SV=1
tr|A0A3Q0D0A7|A0A3Q0D0A7_MESAU	29	19	10130000	2305000	4.39479	105854	catenin delta-1 isoform X12 OS=Mesocricetus auratus OX=10036 GN=Ctnnd1 PE=4 SV=1
tr|A0A3Q0CE42|A0A3Q0CE42_MESAU	30	9	25417500	5799750	4.38252	43007	serpin B6 OS=Mesocricetus auratus OX=10036 GN=LOC101842215 PE=3 SV=1
tr|A0A3Q0CLR6|A0A3Q0CLR6_MESAU	50	17	176550000	40292500	4.38171	29152	60S ribosomal protein L7 OS=Mesocricetus auratus OX=10036 GN=Rpl7 PE=4 SV=1
tr|A0A1U7RB44|A0A1U7RB44_MESAU	51	46	248025000	56625000	4.38013	95310	elongation factor 2 OS=Mesocricetus auratus OX=10036 GN=Eef2 PE=4 SV=2
tr|A0A3Q0DC12|A0A3Q0DC12_MESAU	8	4	37475000	8600000	4.35756	50280	lysosome-associated membrane glycoprotein 2 isoform X4 OS=Mesocricetus auratus OX=10036 GN=Lamp2 PE=3 SV=1
tr|A0A1U7QIV1|A0A1U7QIV1_MESAU	30	2	14667500	3387500	4.32989	14571	microtubule-associated proteins 1A/1B light chain 3B OS=Mesocricetus auratus OX=10036 GN=Map1lc3b PE=3 SV=1
tr|A0A1U7Q2I1|A0A1U7Q2I1_MESAU	8	4	55975000	12932500	4.32824	68226	serum albumin precursor OS=Mesocricetus auratus OX=10036 GN=Alb PE=4 SV=1
tr|A0A1U7QGM1|A0A1U7QGM1_MESAU	35	2	15125000	3512500	4.30605	23553	ras-related protein Ral-A OS=Mesocricetus auratus OX=10036 GN=Rala PE=4 SV=1
tr|A0A3Q0D7K4|A0A3Q0D7K4_MESAU	18	4	5055000	1175500	4.3003	43571	P2X purinoceptor OS=Mesocricetus auratus OX=10036 GN=P2rx4 PE=3 SV=1
tr|A9XDF3|A9XDF3_MESAU	44	14	34625000	8056500	4.29777	51280	Serine protease OS=Mesocricetus auratus OX=10036 GN=HtrA1 PE=2 SV=1
tr|A0A1U7QH45|A0A1U7QH45_MESAU	55	7	15285000	3562500	4.29053	17089	Golgi-associated plant pathogenesis-related protein 1 isoform X2 OS=Mesocricetus auratus OX=10036 GN=Glipr2 PE=3 SV=1
tr|A0A1U7QD74|A0A1U7QD74_MESAU	70	11	42575000	9932500	4.28643	32924	F-actin-capping protein subunit alpha OS=Mesocricetus auratus OX=10036 GN=Capza1 PE=3 SV=1
tr|A0A1U7QEW9|A0A1U7QEW9_MESAU	2	1	24637500	5754500	4.28143	51799	angiotensinogen OS=Mesocricetus auratus OX=10036 GN=Agt PE=3 SV=1
tr|A0A3Q0D5D6|A0A3Q0D5D6_MESAU	36	19	80925000	18980000	4.2637	66092	intercellular adhesion molecule 1 isoform X1 OS=Mesocricetus auratus OX=10036 GN=Icam1 PE=4 SV=1
tr|A0A3Q0D2S5|A0A3Q0D2S5_MESAU	58	27	68912500	16165000	4.26307	60612	T-complex protein 1 subunit gamma OS=Mesocricetus auratus OX=10036 GN=Cct3 PE=3 SV=1
tr|A0A1U7QNL4|A0A1U7QNL4_MESAU	14	2	7057500	1655500	4.26306	23415	charged multivesicular body protein 6 OS=Mesocricetus auratus OX=10036 GN=Chmp6 PE=4 SV=1
tr|A0A1U7QC50|A0A1U7QC50_MESAU	33	24	191050000	44827500	4.26189	116489	integrin alpha-3 isoform X2 OS=Mesocricetus auratus OX=10036 GN=Itga3 PE=3 SV=1
tr|A0A1U7R5Q1|A0A1U7R5Q1_MESAU	5	1	22450000	5270000	4.25996	34394	protein lifeguard 3 OS=Mesocricetus auratus OX=10036 GN=LOC101830672 PE=3 SV=2
tr|A0A3Q0D4T8|A0A3Q0D4T8_MESAU	29	27	20067500	4718250	4.25317	138358	Coatomer subunit alpha OS=Mesocricetus auratus OX=10036 GN=Copa PE=4 SV=1
tr|A0A1U7R684|A0A1U7R684_MESAU	18	9	13775000	3242750	4.24794	76763	GMP synthase [glutamine-hydrolyzing] OS=Mesocricetus auratus OX=10036 GN=LOC101841963 PE=4 SV=2
tr|A0A3Q0D0H0|A0A3Q0D0H0_MESAU	12	3	15702500	3699000	4.24507	30941	claudin domain-containing protein 1 OS=Mesocricetus auratus OX=10036 GN=Cldnd1 PE=4 SV=1
tr|A0A1U8C4Y7|A0A1U8C4Y7_MESAU	9	4	7242250	1708250	4.23957	81161	LMBR1 domain-containing protein 2 OS=Mesocricetus auratus OX=10036 GN=Lmbrd2 PE=4 SV=1
tr|A0A1U8CIK9|A0A1U8CIK9_MESAU	27	7	13095000	3107750	4.21366	41371	cytosolic acyl coenzyme A thioester hydrolase OS=Mesocricetus auratus OX=10036 GN=Acot7 PE=4 SV=2
tr|A0A1U7R667|A0A1U7R667_MESAU	27	5	183500000	43625000	4.2063	18477	LOW QUALITY PROTEIN: protein S100-A13 OS=Mesocricetus auratus OX=10036 GN=S100a13 PE=3 SV=1
tr|A0A3Q0D826|A0A3Q0D826_MESAU	22	3	18745000	4482500	4.18182	19660	Actin-related protein 2/3 complex subunit 3 OS=Mesocricetus auratus OX=10036 GN=Arpc3 PE=3 SV=1
tr|A0A1U8CR39|A0A1U8CR39_MESAU	3	1	1772250	424000	4.17983	58086	zyxin isoform X2 OS=Mesocricetus auratus OX=10036 GN=Zyx PE=4 SV=1
tr|A0A1U7Q4W1|A0A1U7Q4W1_MESAU	59	13	29990000	7181000	4.1763	60629	EH domain-containing protein 1 OS=Mesocricetus auratus OX=10036 GN=Ehd1 PE=3 SV=1
tr|A0A1U8CEN7|A0A1U8CEN7_MESAU	37	33	53250000	12751750	4.1759	115416	integrin alpha-V isoform X2 OS=Mesocricetus auratus OX=10036 GN=Itgav PE=3 SV=1
tr|A0A3Q0D9A3|A0A3Q0D9A3_MESAU	47	15	59225000	14190000	4.17371	33743	F-actin-capping protein subunit beta OS=Mesocricetus auratus OX=10036 GN=Capzb PE=3 SV=1
tr|A0A1U7QBX6|A0A1U7QBX6_MESAU	24	6	8882500	2129000	4.17215	34202	syntaxin-4 isoform X2 OS=Mesocricetus auratus OX=10036 GN=Stx4 PE=3 SV=1
tr|A0A1U7RDZ8|A0A1U7RDZ8_MESAU	36	13	61200000	14675000	4.17036	67644	transketolase OS=Mesocricetus auratus OX=10036 GN=Tkt PE=4 SV=1
tr|A0A3Q0CM76|A0A3Q0CM76_MESAU	31	119	32987500	7912500	4.16904	532315	cytoplasmic dynein 1 heavy chain 1 OS=Mesocricetus auratus OX=10036 GN=Dync1h1 PE=4 SV=1
tr|A0A3Q0D6K7|A0A3Q0D6K7_MESAU	29	7	11232500	2696500	4.16559	43208	Golgi reassembly-stacking protein 2 isoform X2 OS=Mesocricetus auratus OX=10036 GN=Gorasp2 PE=4 SV=1
tr|A0A1U7QLB5|A0A1U7QLB5_MESAU	55	12	130975000	31475000	4.16124	24461	ras-related protein Rab-11B OS=Mesocricetus auratus OX=10036 GN=Rab11b PE=4 SV=1
tr|A0A3Q0CG55|A0A3Q0CG55_MESAU	10	4	19028500	4579250	4.15537	193719	myosin-2 OS=Mesocricetus auratus OX=10036 GN=LOC101822998 PE=3 SV=1
tr|A0A1U7QHA4|A0A1U7QHA4_MESAU	9	10	9050000	2178000	4.15519	151928	myb-binding protein 1A isoform X2 OS=Mesocricetus auratus OX=10036 GN=Mybbp1a PE=4 SV=1
tr|A0A1U7QKY4|A0A1U7QKY4_MESAU	15	5	12052500	2906500	4.14674	44190	plasminogen activator inhibitor 1 RNA-binding protein OS=Mesocricetus auratus OX=10036 GN=Serbp1 PE=4 SV=1
tr|A0A1U7QRV9|A0A1U7QRV9_MESAU	12	2	2608750	632000	4.12777	21421	apoptosis regulator BAX isoform X1 OS=Mesocricetus auratus OX=10036 GN=Bax PE=4 SV=1
tr|A0A3Q0DF98|A0A3Q0DF98_MESAU	1	1	17927500	4349000	4.12221	103116	inter-alpha-trypsin inhibitor heavy chain H4 isoform X4 OS=Mesocricetus auratus OX=10036 GN=Itih4 PE=4 SV=1
tr|A0A1U7QC12|A0A1U7QC12_MESAU	72	19	148650000	36075000	4.12058	39378	Fructose-bisphosphate aldolase OS=Mesocricetus auratus OX=10036 GN=Aldoa PE=3 SV=1
tr|A0A1U8C0S7|A0A1U8C0S7_MESAU	37	6	44975000	10920000	4.11859	27618	Nucleoside diphosphate kinase OS=Mesocricetus auratus OX=10036 GN=LOC106021590 PE=3 SV=1
tr|A0A1U8BMH1|A0A1U8BMH1_MESAU	43	1	71550000	17372500	4.11858	61288	neural cell adhesion molecule 1 isoform X8 OS=Mesocricetus auratus OX=10036 GN=Ncam1 PE=4 SV=1
tr|A0A3Q0DA60|A0A3Q0DA60_MESAU	49	9	197400000	48000000	4.1125	27764	14-3-3 protein theta OS=Mesocricetus auratus OX=10036 GN=Ywhaq PE=3 SV=1
tr|A0A3Q0DAF2|A0A3Q0DAF2_MESAU	51	21	48015000	11685000	4.10911	55253	T-complex protein 1 subunit epsilon isoform X2 OS=Mesocricetus auratus OX=10036 GN=Cct5 PE=3 SV=1
tr|A0A1U7Q8W0|A0A1U7Q8W0_MESAU	8	6	21070000	5155000	4.08729	115137	Protein phosphatase 1 regulatory subunit OS=Mesocricetus auratus OX=10036 GN=Ppp1r12a PE=4 SV=1
tr|A0A1U7R751|A0A1U7R751_MESAU	27	5	101500000	24890000	4.07794	22660	60S ribosomal protein L14 OS=Mesocricetus auratus OX=10036 GN=Rpl14 PE=4 SV=1
tr|A0A1U7QDR3|A0A1U7QDR3_MESAU	27	4	97525000	23980000	4.06693	15755	60S ribosomal protein L27 OS=Mesocricetus auratus OX=10036 GN=Rpl27 PE=3 SV=1
tr|A0A1U7RE91|A0A1U7RE91_MESAU	9	2	18387500	4524250	4.06421	23736	ras-related protein Rab-38 isoform X1 OS=Mesocricetus auratus OX=10036 GN=Rab38 PE=4 SV=1
tr|A0A3Q0D4J2|A0A3Q0D4J2_MESAU	25	9	23437500	5767500	4.06372	55925	protein RCC2 OS=Mesocricetus auratus OX=10036 GN=Rcc2 PE=4 SV=1
tr|A0A3Q0CFT2|A0A3Q0CFT2_MESAU	4	2	3440500	848000	4.05719	77791	Oxysterol-binding protein OS=Mesocricetus auratus OX=10036 GN=Osbp PE=3 SV=1
tr|A0A3Q0D8D4|A0A3Q0D8D4_MESAU	7	4	7910000	1960250	4.0352	76733	far upstream element-binding protein 2 OS=Mesocricetus auratus OX=10036 GN=Khsrp PE=4 SV=1
tr|A0A1U8BGG4|A0A1U8BGG4_MESAU	15	10	6397500	1590250	4.02295	94911	cysteine--tRNA ligase cytoplasmic OS=Mesocricetus auratus OX=10036 GN=Cars PE=3 SV=2
tr|A0A1U7RA38|A0A1U7RA38_MESAU	14	2	61300000	15267500	4.01506	13293	60S ribosomal protein L34 OS=Mesocricetus auratus OX=10036 GN=Rpl34 PE=4 SV=1
tr|A0A1U7QX51|A0A1U7QX51_MESAU	12	6	73800000	18455000	3.99892	53277	monocarboxylate transporter 1 OS=Mesocricetus auratus OX=10036 GN=Slc16a1 PE=4 SV=1
tr|A0A1U7Q3F0|A0A1U7Q3F0_MESAU	16	7	7655000	1915000	3.99739	68059	Sorting nexin OS=Mesocricetus auratus OX=10036 GN=Snx18 PE=3 SV=1
tr|A0A1U7QVT6|A0A1U7QVT6_MESAU	29	10	108775000	27217500	3.99651	29981	60S ribosomal protein L7a OS=Mesocricetus auratus OX=10036 GN=LOC101841383 PE=4 SV=1
tr|A0A1U7QBN3|A0A1U7QBN3_MESAU	19	7	13092500	3288250	3.9816	56951	UTP--glucose-1-phosphate uridylyltransferase OS=Mesocricetus auratus OX=10036 GN=Ugp2 PE=3 SV=1
tr|A0A1U8C186|A0A1U8C186_MESAU	67	12	33800000	8492500	3.97998	31452	S-formylglutathione hydrolase OS=Mesocricetus auratus OX=10036 GN=Esd PE=3 SV=1
tr|A0A1U8CJF3|A0A1U8CJF3_MESAU	35	16	85875000	21577500	3.97984	49917	Annexin OS=Mesocricetus auratus OX=10036 GN=Anxa7 PE=3 SV=1
tr|A0A3Q0CTL9|A0A3Q0CTL9_MESAU	13	19	60475000	15220000	3.97339	213122	plexin-A1 OS=Mesocricetus auratus OX=10036 GN=Plxna1 PE=4 SV=1
tr|A0A3Q0CM78|A0A3Q0CM78_MESAU	41	13	228950000	57625000	3.9731	64906	LOW QUALITY PROTEIN: heat shock protein HSP 90-alpha OS=Mesocricetus auratus OX=10036 GN=Hsp90aa1 PE=4 SV=1
tr|A0A1U7R233|A0A1U7R233_MESAU	25	22	16137500	4075000	3.96012	123640	importin-5 OS=Mesocricetus auratus OX=10036 GN=Ipo5 PE=4 SV=2
tr|A0A1U7R9U5|A0A1U7R9U5_MESAU	60	25	153875000	39050000	3.94046	57941	T-complex protein 1 subunit zeta OS=Mesocricetus auratus OX=10036 GN=LOC101831920 PE=3 SV=2
tr|A0A1U7Q6L7|A0A1U7Q6L7_MESAU	36	17	114050000	29085000	3.92127	69557	DBH-like monooxygenase protein 1 OS=Mesocricetus auratus OX=10036 GN=Moxd1 PE=4 SV=1
tr|A0A1U7QE87|A0A1U7QE87_MESAU	9	6	3775500	965000	3.91244	112991	protein transport protein Sec24D OS=Mesocricetus auratus OX=10036 GN=Sec24d PE=4 SV=1
tr|A0A3Q0CG49|A0A3Q0CG49_MESAU	26	6	9967500	2551000	3.90729	40634	cAMP-dependent protein kinase catalytic subunit alpha OS=Mesocricetus auratus OX=10036 GN=Prkaca PE=3 SV=1
tr|A0A1U7QJX4|A0A1U7QJX4_MESAU	23	8	6940000	1777000	3.90546	50095	procollagen C-endopeptidase enhancer 1 OS=Mesocricetus auratus OX=10036 GN=Pcolce PE=4 SV=1
P06337|IGHM_MESAU	4	1	32060000	8215750	3.90226	50197	Ig mu chain C region OS=Mesocricetus auratus OX=10036 PE=4 SV=2
tr|A0A1U7R0K4|A0A1U7R0K4_MESAU	28	11	44375000	11377500	3.90024	60610	septin-7 isoform X2 OS=Mesocricetus auratus OX=10036 GN=Sept7 PE=3 SV=1
tr|A0A1U7Q9J6|A0A1U7Q9J6_MESAU	44	8	66875000	17162500	3.89658	18577	destrin OS=Mesocricetus auratus OX=10036 GN=Dstn PE=3 SV=1
tr|A0A1U7R004|A0A1U7R004_MESAU	19	7	9932500	2550750	3.89395	54314	fumarate hydratase mitochondrial OS=Mesocricetus auratus OX=10036 GN=Fh PE=3 SV=1
tr|A0A1U7R5E3|A0A1U7R5E3_MESAU	41	14	21502500	5557500	3.8691	51108	eukaryotic translation initiation factor 2 subunit 3 OS=Mesocricetus auratus OX=10036 GN=Eif2s3 PE=4 SV=2
tr|A0A1U7QTS7|A0A1U7QTS7_MESAU	21	5	29930000	7737500	3.86817	42802	Tubulin beta chain OS=Mesocricetus auratus OX=10036 GN=Tubb1 PE=3 SV=1
tr|A0A3Q0D849|A0A3Q0D849_MESAU	32	26	56425000	14637500	3.85482	125289	voltage-dependent calcium channel subunit alpha-2/delta-1 OS=Mesocricetus auratus OX=10036 GN=Cacna2d1 PE=4 SV=1
tr|A0A1U7QZP9|A0A1U7QZP9_MESAU	17	8	28350000	7372250	3.8455	59642	Amino acid transporter OS=Mesocricetus auratus OX=10036 GN=Slc1a3 PE=3 SV=1
tr|A0A1U7QSM1|A0A1U7QSM1_MESAU	41	12	70300000	18285000	3.84468	38726	macrophage-capping protein isoform X2 OS=Mesocricetus auratus OX=10036 GN=Capg PE=4 SV=1
tr|A0A1U7QZH9|A0A1U7QZH9_MESAU	30	36	22597500	5879000	3.84377	169774	bifunctional glutamate/proline--tRNA ligase OS=Mesocricetus auratus OX=10036 GN=Eprs PE=3 SV=1
tr|A0A1U7QJZ2|A0A1U7QJZ2_MESAU	78	19	1121000000	292150000	3.83707	38661	Annexin OS=Mesocricetus auratus OX=10036 GN=Anxa2 PE=3 SV=1
tr|A0A1U8BND2|A0A1U8BND2_MESAU	13	1	8030000	2094750	3.83339	10547	small ubiquitin-related modifier 2 isoform X1 OS=Mesocricetus auratus OX=10036 GN=Sumo2 PE=4 SV=1
tr|A0A1U7R1I6|A0A1U7R1I6_MESAU	83	6	243675000	63825000	3.81786	49831	Tubulin beta chain OS=Mesocricetus auratus OX=10036 GN=Tubb4b PE=3 SV=1
tr|A0A3Q0DAS2|A0A3Q0DAS2_MESAU	51	21	92125000	24217500	3.80407	55142	complement component receptor 1-like protein OS=Mesocricetus auratus OX=10036 GN=Cr1l PE=4 SV=1
tr|A0A1U7QA21|A0A1U7QA21_MESAU	32	4	32600000	8585000	3.79732	25300	Proteasome subunit beta OS=Mesocricetus auratus OX=10036 GN=Psmb6 PE=3 SV=1
tr|A0A1U8BX04|A0A1U8BX04_MESAU	49	5	158200000	41675000	3.79604	11937	Peptidylprolyl isomerase OS=Mesocricetus auratus OX=10036 GN=Fkbp1a PE=4 SV=2
tr|A0A3Q0CM90|A0A3Q0CM90_MESAU	33	16	137450000	36437000	3.77226	62087	4F2 cell-surface antigen heavy chain isoform X2 OS=Mesocricetus auratus OX=10036 GN=Slc3a2 PE=4 SV=1
tr|A0A140EDM8|A0A140EDM8_MESAU	53	4	22212500	5903750	3.76244	12375	Macrophage migration inhibitory factor OS=Mesocricetus auratus OX=10036 GN=mif PE=1 SV=1
tr|A0A1U8BZW0|A0A1U8BZW0_MESAU	26	17	15915000	4269500	3.7276	107397	Trifunctional purine biosynthetic protein adenosine-3 OS=Mesocricetus auratus OX=10036 GN=Gart PE=3 SV=1
tr|A0A3Q0CS56|A0A3Q0CS56_MESAU	25	1	11252500	3030000	3.7137	23333	ras-related protein Ral-B OS=Mesocricetus auratus OX=10036 GN=Ralb PE=4 SV=1
tr|A0A1U7QAC5|A0A1U7QAC5_MESAU	73	2	42325000	11405000	3.71109	75928	Annexin OS=Mesocricetus auratus OX=10036 GN=Anxa6 PE=3 SV=1
tr|A0A1U8BZY7|A0A1U8BZY7_MESAU	29	7	88375000	24035000	3.67693	24118	Ribosomal protein L15 OS=Mesocricetus auratus OX=10036 GN=LOC101838491 PE=3 SV=2
tr|A0A3Q0CYQ4|A0A3Q0CYQ4_MESAU	45	1	9845000	2680250	3.67316	16313	ubiquitin-conjugating enzyme E2 variant 1 OS=Mesocricetus auratus OX=10036 GN=Ube2v1 PE=4 SV=1
tr|A0A1U7QYI9|A0A1U7QYI9_MESAU	44	18	95725000	26070000	3.67185	62673	Glucose-6-phosphate isomerase OS=Mesocricetus auratus OX=10036 GN=Gpi PE=3 SV=1
tr|A0A1U8C1K0|A0A1U8C1K0_MESAU	8	3	84950000	23145000	3.67034	44447	cleavage and polyadenylation specificity factor subunit 7 isoform X3 OS=Mesocricetus auratus OX=10036 GN=Cpsf7 PE=4 SV=1
tr|A0A3Q0CK73|A0A3Q0CK73_MESAU	23	10	8648250	2357750	3.66801	65952	phenylalanine--tRNA ligase beta subunit OS=Mesocricetus auratus OX=10036 GN=Farsb PE=4 SV=1
tr|A0A1U7QW51|A0A1U7QW51_MESAU	44	6	166700000	45457500	3.66716	11261	protein S100-A10 OS=Mesocricetus auratus OX=10036 GN=S100a10 PE=3 SV=1
tr|A0A3Q0CGW8|A0A3Q0CGW8_MESAU	10	2	4305000	1174000	3.66695	31341	oxidized low-density lipoprotein receptor 1 OS=Mesocricetus auratus OX=10036 GN=Olr1 PE=4 SV=1
tr|A0A3Q0CQL3|A0A3Q0CQL3_MESAU	46	18	40835000	11190000	3.64924	73791	dihydropyrimidinase-related protein 3 OS=Mesocricetus auratus OX=10036 GN=Dpysl3 PE=4 SV=1
tr|A0A1U7QRI5|A0A1U7QRI5_MESAU	52	20	64450000	17670000	3.64743	53204	6-phosphogluconate dehydrogenase decarboxylating OS=Mesocricetus auratus OX=10036 GN=Pgd PE=3 SV=1
tr|A0A1U8CJ66|A0A1U8CJ66_MESAU	24	7	16742500	4592500	3.64562	29025	peflin isoform X2 OS=Mesocricetus auratus OX=10036 GN=Pef1 PE=4 SV=1
tr|A0A1U7RAI7|A0A1U7RAI7_MESAU	50	12	53402500	14657500	3.64336	51316	T-complex protein 1 subunit alpha OS=Mesocricetus auratus OX=10036 GN=LOC101830320 PE=3 SV=2
tr|A0A3Q0D272|A0A3Q0D272_MESAU	74	3	19320000	5305000	3.64185	20987	ras-related protein Rap-1A OS=Mesocricetus auratus OX=10036 GN=Rap1a PE=4 SV=1
tr|A0A1U7RGP2|A0A1U7RGP2_MESAU	52	18	44275000	12170250	3.63797	43743	proliferation-associated protein 2G4 OS=Mesocricetus auratus OX=10036 GN=Pa2g4 PE=4 SV=2
tr|A0A1U7QBT5|A0A1U7QBT5_MESAU	46	12	36742500	10102500	3.63697	34361	Arp2/3 complex 34 kDa subunit OS=Mesocricetus auratus OX=10036 GN=Arpc2 PE=3 SV=1
tr|A0A3Q0D7K0|A0A3Q0D7K0_MESAU	24	4	23562500	6485000	3.63338	20496	Vacuolar protein sorting-associated protein 29 OS=Mesocricetus auratus OX=10036 GN=Vps29 PE=3 SV=1
tr|A0A1U7R4Y0|A0A1U7R4Y0_MESAU	20	3	3817250	1055500	3.61653	22491	Prefoldin subunit 3 OS=Mesocricetus auratus OX=10036 GN=Vbp1 PE=3 SV=1
tr|A0A1U7Q6W8|A0A1U7Q6W8_MESAU	26	5	13347500	3692750	3.61451	35562	protein SEC13 homolog OS=Mesocricetus auratus OX=10036 GN=Sec13 PE=3 SV=1
tr|A0A1U7RAP6|A0A1U7RAP6_MESAU	39	5	11432500	3175000	3.60079	23804	ras-related protein R-Ras OS=Mesocricetus auratus OX=10036 GN=Rras PE=4 SV=1
tr|A0A1U7QS58|A0A1U7QS58_MESAU	24	5	34800000	9678500	3.5956	18916	40S ribosomal protein S10 OS=Mesocricetus auratus OX=10036 GN=Rps10 PE=4 SV=1
tr|A0A1U7R6R9|A0A1U7R6R9_MESAU	6	3	5930000	1652250	3.58905	62352	solute carrier family 15 member 4 OS=Mesocricetus auratus OX=10036 GN=Slc15a4 PE=3 SV=1
tr|A0A3Q0CKH3|A0A3Q0CKH3_MESAU	49	15	32382500	9032500	3.58511	40619	Phosphoserine aminotransferase OS=Mesocricetus auratus OX=10036 GN=Psat1 PE=3 SV=1
tr|A0A1U8BS03|A0A1U8BS03_MESAU	26	12	19880000	5553500	3.57972	64778	septin-9 isoform X4 OS=Mesocricetus auratus OX=10036 GN=Sept9 PE=3 SV=1
tr|A0A1U7Q7K2|A0A1U7Q7K2_MESAU	22	20	27477500	7677500	3.57896	129553	nck-associated protein 1 isoform X1 OS=Mesocricetus auratus OX=10036 GN=Nckap1 PE=4 SV=1
tr|A0A1U7RGL4|A0A1U7RGL4_MESAU	3	5	8390000	2346500	3.57554	191549	complement C4 isoform X2 OS=Mesocricetus auratus OX=10036 GN=LOC101830930 PE=4 SV=1
tr|A0A1U7RD08|A0A1U7RD08_MESAU	23	6	13112500	3668000	3.57484	27598	Phosphomannomutase OS=Mesocricetus auratus OX=10036 GN=Pmm2 PE=3 SV=1
tr|A0A3Q0D6C3|A0A3Q0D6C3_MESAU	33	109	64975000	18255000	3.5593	504416	prolow-density lipoprotein receptor-related protein 1 OS=Mesocricetus auratus OX=10036 GN=Lrp1 PE=4 SV=1
tr|A0A3Q0DGA6|A0A3Q0DGA6_MESAU	7	4	2500000	702500	3.55872	97262	Protein argonaute-2 OS=Mesocricetus auratus OX=10036 GN=Ago2 PE=3 SV=1
tr|A0A1U8C8M0|A0A1U8C8M0_MESAU	11	3	5015000	1409250	3.55863	44048	Golgi membrane protein 1 OS=Mesocricetus auratus OX=10036 GN=Golm1 PE=4 SV=1
tr|A0A1U7QTC3|A0A1U7QTC3_MESAU	17	7	4857500	1367000	3.5534	60366	NEDD8-activating enzyme E1 regulatory subunit OS=Mesocricetus auratus OX=10036 GN=Nae1 PE=3 SV=1
tr|A0A3Q0CTU7|A0A3Q0CTU7_MESAU	33	9	17435000	4928250	3.53777	36507	alcohol dehydrogenase [NADP(+)] OS=Mesocricetus auratus OX=10036 GN=Akr1a1 PE=4 SV=1
tr|A0A3Q0CL92|A0A3Q0CL92_MESAU	43	15	29077500	8220000	3.53741	46670	Platelet-activating factor acetylhydrolase IB subunit alpha OS=Mesocricetus auratus OX=10036 GN=Pafah1b1 PE=3 SV=1
tr|A0A1U8C9M8|A0A1U8C9M8_MESAU	34	3	23280000	6585000	3.53531	12312	Protein S100 OS=Mesocricetus auratus OX=10036 GN=S100a16 PE=3 SV=1
tr|A0A1U7QIU3|A0A1U7QIU3_MESAU	19	9	20957500	5942500	3.52671	63989	Eukaryotic translation initiation factor 3 subunit D OS=Mesocricetus auratus OX=10036 GN=Eif3d PE=3 SV=1
tr|A0A3Q0D729|A0A3Q0D729_MESAU	26	7	10710000	3040500	3.52245	57805	cytoplasmic dynein 1 intermediate chain 2 OS=Mesocricetus auratus OX=10036 GN=Dync1i2 PE=4 SV=1
tr|A0A1U8BTJ2|A0A1U8BTJ2_MESAU	34	12	139425000	39817500	3.5016	46152	60S ribosomal protein L3 OS=Mesocricetus auratus OX=10036 GN=Rpl3 PE=3 SV=1
tr|A0A3Q0CUF5|A0A3Q0CUF5_MESAU	5	1	1562250	447250	3.49301	30626	ER membrane protein complex subunit 2 isoform X2 OS=Mesocricetus auratus OX=10036 GN=Emc2 PE=4 SV=1
tr|A0A3Q0CEZ5|A0A3Q0CEZ5_MESAU	66	13	183075000	52700000	3.47391	28804	Phosphoglycerate mutase OS=Mesocricetus auratus OX=10036 GN=Pgam1 PE=3 SV=1
tr|A0A1U8BUB4|A0A1U8BUB4_MESAU	23	1	11040000	3182000	3.46952	83670	olfactomedin-like protein 2B isoform X1 OS=Mesocricetus auratus OX=10036 GN=Olfml2b PE=4 SV=1
tr|A0A1U7QD42|A0A1U7QD42_MESAU	10	3	5592500	1615000	3.46285	43638	ethanolamine-phosphate cytidylyltransferase isoform X2 OS=Mesocricetus auratus OX=10036 GN=Pcyt2 PE=4 SV=1
tr|A0A3Q0DED6|A0A3Q0DED6_MESAU	51	13	31715000	9170000	3.45856	43079	D-3-phosphoglycerate dehydrogenase OS=Mesocricetus auratus OX=10036 GN=Phgdh PE=4 SV=1
tr|A0A1U7QH71|A0A1U7QH71_MESAU	35	6	69325000	20100000	3.449	15890	60S ribosomal protein L32 OS=Mesocricetus auratus OX=10036 GN=Rpl32 PE=4 SV=2
tr|A0A1U7QME0|A0A1U7QME0_MESAU	63	19	50175000	14550000	3.44845	62248	dihydropyrimidinase-related protein 2 isoform X2 OS=Mesocricetus auratus OX=10036 GN=Dpysl2 PE=4 SV=1
tr|A0A1U7Q777|A0A1U7Q777_MESAU	70	3	34552500	10027500	3.44577	49907	Tubulin beta chain OS=Mesocricetus auratus OX=10036 GN=LOC101833816 PE=3 SV=1
tr|A0A3Q0CVN6|A0A3Q0CVN6_MESAU	59	11	198775000	57800000	3.43901	30191	myristoylated alanine-rich C-kinase substrate OS=Mesocricetus auratus OX=10036 GN=Marcks PE=4 SV=1
tr|A0A1U7QD10|A0A1U7QD10_MESAU	39	6	70875000	20775000	3.41155	21397	60S ribosomal protein L17 OS=Mesocricetus auratus OX=10036 GN=LOC101829440 PE=3 SV=1
tr|A0A1U8D127|A0A1U8D127_MESAU	32	1	45012500	13270000	3.39205	31275	LOW QUALITY PROTEIN: 40S ribosomal protein S2-like OS=Mesocricetus auratus OX=10036 GN=LOC101834330 PE=3 SV=1
tr|A0A1U7R6A7|A0A1U7R6A7_MESAU	52	10	19350000	5709500	3.38909	50551	Rab GDP dissociation inhibitor OS=Mesocricetus auratus OX=10036 GN=Gdi1 PE=3 SV=1
tr|A0A1U8CYN1|A0A1U8CYN1_MESAU	71	16	61075000	18107500	3.37291	33193	alpha-soluble NSF attachment protein OS=Mesocricetus auratus OX=10036 GN=Napa PE=4 SV=1
tr|A0A1U8BNT2|A0A1U8BNT2_MESAU	26	15	46225000	13770000	3.35694	55896	neutral amino acid transporter A OS=Mesocricetus auratus OX=10036 GN=Slc1a4 PE=4 SV=2
tr|A0A1U7QUX7|A0A1U7QUX7_MESAU	16	12	14315000	4265000	3.35639	116268	dyslexia-associated protein KIAA0319-like protein homolog OS=Mesocricetus auratus OX=10036 GN=Kiaa0319l PE=4 SV=2
tr|A0A1U7REP6|A0A1U7REP6_MESAU	18	3	2484000	740750	3.35336	27080	proteasome activator complex subunit 2 OS=Mesocricetus auratus OX=10036 GN=Psme2 PE=4 SV=1
tr|A0A1U7Q4A8|A0A1U7Q4A8_MESAU	12	4	26370000	7881000	3.34602	38183	lumican OS=Mesocricetus auratus OX=10036 GN=Lum PE=4 SV=1
tr|A0A3Q0CEE9|A0A3Q0CEE9_MESAU	21	3	8521250	2550000	3.34167	19708	chromobox protein homolog 3 isoform X2 OS=Mesocricetus auratus OX=10036 GN=Cbx3 PE=4 SV=1
tr|A0A1U7QAV8|A0A1U7QAV8_MESAU	51	88	525825000	157580750	3.33686	233437	myoferlin isoform X4 OS=Mesocricetus auratus OX=10036 GN=Myof PE=4 SV=1
tr|A0A1U7QYD1|A0A1U7QYD1_MESAU	8	3	6000000	1799000	3.33519	55788	N-acetylglucosamine-1-phosphodiester alpha-N-acetylglucosaminidase OS=Mesocricetus auratus OX=10036 GN=Nagpa PE=4 SV=1
tr|A0A1U8BU27|A0A1U8BU27_MESAU	34	14	33950000	10182500	3.33415	70611	Polyadenylate-binding protein OS=Mesocricetus auratus OX=10036 GN=Pabpc1 PE=3 SV=2
tr|A0A1U7QWC3|A0A1U7QWC3_MESAU	53	6	61750000	18580000	3.32347	37331	guanine nucleotide-binding protein G(I)/G(S)/G(T) subunit beta-2 OS=Mesocricetus auratus OX=10036 GN=Gnb2 PE=4 SV=1
tr|A0A1U7QBI0|A0A1U7QBI0_MESAU	39	2	53475000	16102500	3.32091	10014	acyl-CoA-binding protein OS=Mesocricetus auratus OX=10036 GN=Dbi PE=4 SV=1
tr|A0A1U8BDZ2|A0A1U8BDZ2_MESAU	52	5	53675000	16242500	3.3046	30659	T-complex protein 1 subunit alpha OS=Mesocricetus auratus OX=10036 GN=Tcp1 PE=3 SV=1
tr|A0A1U7QM66|A0A1U7QM66_MESAU	33	20	29180000	8867750	3.29058	82466	glycine--tRNA ligase OS=Mesocricetus auratus OX=10036 GN=Gars PE=4 SV=1
tr|A0A1U7QGL6|A0A1U7QGL6_MESAU	46	8	16467500	5005000	3.29021	25899	Proteasome subunit alpha type OS=Mesocricetus auratus OX=10036 GN=Psma2 PE=3 SV=1
tr|A0A3Q0CS45|A0A3Q0CS45_MESAU	57	12	18692500	5683250	3.28905	31032	S-methyl-5'-thioadenosine phosphorylase OS=Mesocricetus auratus OX=10036 GN=Mtap PE=3 SV=1
tr|A0A1U7QXN1|A0A1U7QXN1_MESAU	34	20	18800000	5730000	3.28098	91728	heat shock protein 105 kDa isoform X2 OS=Mesocricetus auratus OX=10036 GN=Hsph1 PE=4 SV=1
tr|A0A1U7QS81|A0A1U7QS81_MESAU	20	14	9960000	3046250	3.26959	120790	extended synaptotagmin-1 OS=Mesocricetus auratus OX=10036 GN=Esyt1 PE=4 SV=1
tr|A0A1U7QX20|A0A1U7QX20_MESAU	14	9	32607500	9985750	3.2654	98665	Calcium-transporting ATPase OS=Mesocricetus auratus OX=10036 GN=Atp2c1 PE=3 SV=1
tr|A0A1U7R7Y3|A0A1U7R7Y3_MESAU	57	6	17305000	5322500	3.25129	7841	40S ribosomal protein S28 OS=Mesocricetus auratus OX=10036 GN=Rps28 PE=3 SV=1
tr|A0A1U7QXP4|A0A1U7QXP4_MESAU	26	9	11460000	3531000	3.24554	51702	Serine/threonine-protein phosphatase 2A 55 kDa regulatory subunit B OS=Mesocricetus auratus OX=10036 GN=Ppp2r2a PE=3 SV=1
tr|A0A1U7QU89|A0A1U7QU89_MESAU	15	4	16420000	5085250	3.22895	31357	OX-2 membrane glycoprotein isoform X1 OS=Mesocricetus auratus OX=10036 GN=LOC101841355 PE=4 SV=1
tr|A0A1U7QRD1|A0A1U7QRD1_MESAU	27	7	77100000	23940000	3.22055	35010	Sodium/potassium-transporting ATPase subunit beta OS=Mesocricetus auratus OX=10036 GN=Atp1b1 PE=3 SV=1
tr|A0A1U7QB53|A0A1U7QB53_MESAU	4	2	4982500	1548500	3.21763	58091	signal peptide peptidase-like 2A isoform X2 OS=Mesocricetus auratus OX=10036 GN=Sppl2a PE=4 SV=1
tr|A0A1U7QHJ6|A0A1U7QHJ6_MESAU	17	9	10605000	3297500	3.21607	90271	Ribonucleoside-diphosphate reductase OS=Mesocricetus auratus OX=10036 GN=Rrm1 PE=3 SV=1
tr|A0A1U7QV29|A0A1U7QV29_MESAU	58	8	67975000	21167500	3.21129	16961	myosin light polypeptide 6 isoform X2 OS=Mesocricetus auratus OX=10036 GN=Myl6 PE=4 SV=1
tr|A0A3Q0CI87|A0A3Q0CI87_MESAU	14	13	18242750	5681250	3.21105	134308	leucine--tRNA ligase cytoplasmic OS=Mesocricetus auratus OX=10036 GN=Lars PE=3 SV=1
tr|A0A1U7QFM4|A0A1U7QFM4_MESAU	22	15	25447500	7925000	3.21104	91893	disintegrin and metalloproteinase domain-containing protein 9 OS=Mesocricetus auratus OX=10036 GN=Adam9 PE=4 SV=1
tr|A0A3Q0CKR7|A0A3Q0CKR7_MESAU	4	2	23250000	7278000	3.19456	54056	sodium-coupled neutral amino acid transporter 1 OS=Mesocricetus auratus OX=10036 GN=Slc38a1 PE=4 SV=1
tr|A0A1U7QB91|A0A1U7QB91_MESAU	29	6	14232500	4473250	3.18169	31297	Ubiquitin thioesterase OS=Mesocricetus auratus OX=10036 GN=Otub1 PE=3 SV=1
tr|A0A1U7QIG5|A0A1U7QIG5_MESAU	73	16	66300000	20910000	3.17073	28771	Chloride intracellular channel protein OS=Mesocricetus auratus OX=10036 GN=Clic4 PE=3 SV=1
tr|A0A1U7Q2C1|A0A1U7Q2C1_MESAU	6	5	94750000	29987500	3.15965	106581	inter-alpha-trypsin inhibitor heavy chain H2 precursor OS=Mesocricetus auratus OX=10036 GN=Itih2 PE=4 SV=1
tr|A0A3Q0D971|A0A3Q0D971_MESAU	20	18	16287500	5157500	3.15802	145830	splicing factor 3B subunit 1 OS=Mesocricetus auratus OX=10036 GN=Sf3b1 PE=4 SV=1
tr|A0A1U7QQ84|A0A1U7QQ84_MESAU	32	3	17375000	5504500	3.15651	13916	Small nuclear ribonucleoprotein Sm D3 OS=Mesocricetus auratus OX=10036 GN=Snrpd3 PE=3 SV=1
tr|A0A3Q0CUU3|A0A3Q0CUU3_MESAU	49	11	328500000	104100000	3.15562	27759	14-3-3 protein zeta/delta OS=Mesocricetus auratus OX=10036 GN=Ywhaz PE=3 SV=1
tr|A0A1U7RHD6|A0A1U7RHD6_MESAU	59	5	47300000	14992500	3.15491	11032	cystatin-B OS=Mesocricetus auratus OX=10036 GN=Cstb PE=3 SV=1
tr|A0A3Q0CM14|A0A3Q0CM14_MESAU	43	15	56785000	18110000	3.13556	49985	elongation factor 1-gamma OS=Mesocricetus auratus OX=10036 GN=Eef1g PE=4 SV=1
tr|A0A1U7Q535|A0A1U7Q535_MESAU	28	3	29952500	9562500	3.13229	12445	BET1-like protein OS=Mesocricetus auratus OX=10036 GN=Bet1l PE=4 SV=1
tr|A0A1U7REJ8|A0A1U7REJ8_MESAU	39	3	15870000	5072500	3.12863	23668	ras-related protein Rab-8A OS=Mesocricetus auratus OX=10036 GN=Rab8a PE=4 SV=1
tr|A0A3Q0CXQ5|A0A3Q0CXQ5_MESAU	53	10	74425000	23825000	3.12382	27883	Proteasome subunit alpha type OS=Mesocricetus auratus OX=10036 GN=Psma7 PE=3 SV=1
tr|A0A1U7QMX9|A0A1U7QMX9_MESAU	59	12	23077500	7390000	3.1228	32695	inorganic pyrophosphatase OS=Mesocricetus auratus OX=10036 GN=Ppa1 PE=4 SV=2
tr|A0A1U8C9B9|A0A1U8C9B9_MESAU	42	1	18857500	6039000	3.12262	9461	40S ribosomal protein S27 OS=Mesocricetus auratus OX=10036 GN=Rps27 PE=3 SV=1
tr|A0A1U8BJA9|A0A1U8BJA9_MESAU	32	10	15155000	4870000	3.11191	49284	26S protease regulatory subunit 4 OS=Mesocricetus auratus OX=10036 GN=Psmc1 PE=3 SV=2
tr|A0A3Q0DB47|A0A3Q0DB47_MESAU	19	13	10920000	3515500	3.10624	149345	Cytoplasmic FMR1-interacting protein OS=Mesocricetus auratus OX=10036 GN=Cyfip1 PE=3 SV=1
tr|A0A1U7QVF4|A0A1U7QVF4_MESAU	55	28	97450000	31572500	3.08655	59604	T-complex protein 1 subunit theta OS=Mesocricetus auratus OX=10036 GN=Cct8 PE=3 SV=1
tr|A0A1U8C8X4|A0A1U8C8X4_MESAU	41	14	26237500	8500750	3.08649	54875	UDP-glucose 6-dehydrogenase OS=Mesocricetus auratus OX=10036 GN=Ugdh PE=3 SV=1
tr|A0A1U7QA45|A0A1U7QA45_MESAU	4	1	2499000	813000	3.0738	27881	transmembrane protein 33 isoform X2 OS=Mesocricetus auratus OX=10036 GN=Tmem33 PE=4 SV=1
tr|A0A1U8C6A2|A0A1U8C6A2_MESAU	40	15	13407500	4367500	3.06983	57544	WD40 repeat-containing protein SMU1 OS=Mesocricetus auratus OX=10036 GN=Smu1 PE=4 SV=1
tr|A0A1U7RG90|A0A1U7RG90_MESAU	25	3	8535000	2783250	3.06656	17164	protein mago nashi homolog OS=Mesocricetus auratus OX=10036 GN=LOC101837501 PE=4 SV=1
tr|A0A3Q0C9A0|A0A3Q0C9A0_MESAU	18	8	29592500	9667500	3.06103	71926	elongation factor 1-delta OS=Mesocricetus auratus OX=10036 GN=Eef1d PE=3 SV=1
tr|A0A1U7R741|A0A1U7R741_MESAU	15	3	6600000	2156500	3.06051	27274	ribosome maturation protein SBDS-like OS=Mesocricetus auratus OX=10036 GN=LOC101837582 PE=4 SV=2
tr|A0A1U7QYC6|A0A1U7QYC6_MESAU	33	7	33417500	10935000	3.05601	17222	40S ribosomal protein S13 OS=Mesocricetus auratus OX=10036 GN=Rps13 PE=3 SV=1
tr|A0A1U7QH16|A0A1U7QH16_MESAU	51	15	193625000	63500000	3.04921	24205	40S ribosomal protein S8 OS=Mesocricetus auratus OX=10036 GN=Rps8 PE=3 SV=1
tr|A0A1U7QDH7|A0A1U7QDH7_MESAU	19	14	8772500	2879750	3.04627	109700	neutral alpha-glucosidase AB isoform X1 OS=Mesocricetus auratus OX=10036 GN=Ganab PE=3 SV=1
tr|A0A1U7R6E4|A0A1U7R6E4_MESAU	41	10	43635000	14327500	3.04554	33339	protein SET OS=Mesocricetus auratus OX=10036 GN=LOC101831694 PE=3 SV=2
tr|A0A3Q0D6H8|A0A3Q0D6H8_MESAU	48	20	25935000	8567500	3.02714	57067	aspartate--tRNA ligase cytoplasmic OS=Mesocricetus auratus OX=10036 GN=Dars PE=3 SV=1
tr|A0A3Q0CNZ7|A0A3Q0CNZ7_MESAU	18	7	9307500	3075750	3.02609	86469	Protein transport protein SEC23 OS=Mesocricetus auratus OX=10036 GN=Sec23b PE=3 SV=1
tr|A0A1U8BRP3|A0A1U8BRP3_MESAU	45	8	28625000	9467500	3.0235	20024	Integrin beta OS=Mesocricetus auratus OX=10036 GN=Itgb5 PE=3 SV=1
tr|A0A1U7QY02|A0A1U7QY02_MESAU	7	4	149400000	49562500	3.01438	55531	vitronectin OS=Mesocricetus auratus OX=10036 GN=Vtn PE=4 SV=1
tr|A0A1U7QGY2|A0A1U7QGY2_MESAU	76	19	107675000	35732500	3.01336	35077	receptor of activated protein C kinase 1 OS=Mesocricetus auratus OX=10036 GN=Rack1 PE=4 SV=2
tr|A0A3Q0CNF9|A0A3Q0CNF9_MESAU	21	4	18500000	6155000	3.00569	18658	S-phase kinase-associated protein 1 OS=Mesocricetus auratus OX=10036 GN=Skp1 PE=3 SV=1
tr|A0A1U7QFX5|A0A1U7QFX5_MESAU	36	12	18020000	6000000	3.00333	44744	Obg-like ATPase 1 OS=Mesocricetus auratus OX=10036 GN=Ola1 PE=3 SV=1
tr|A0A1U7QGL5|A0A1U7QGL5_MESAU	35	7	37900000	12667500	2.99191	34799	junctional adhesion molecule C OS=Mesocricetus auratus OX=10036 GN=Jam3 PE=4 SV=1
tr|A0A1U7QGD6|A0A1U7QGD6_MESAU	31	6	19135000	6407500	2.98634	27243	transmembrane emp24 domain-containing protein 9 OS=Mesocricetus auratus OX=10036 GN=Tmed9 PE=3 SV=1
tr|A0A1U8BII7|A0A1U8BII7_MESAU	69	1	19010000	6374500	2.98219	24304	Tubulin beta chain OS=Mesocricetus auratus OX=10036 GN=LOC106020738 PE=3 SV=1
tr|A0A1U7R4Q2|A0A1U7R4Q2_MESAU	57	9	174775000	58607500	2.98213	20582	Caveolin OS=Mesocricetus auratus OX=10036 GN=Cav1 PE=3 SV=1
tr|A0A1U7R1L4|A0A1U7R1L4_MESAU	46	6	46050000	15490000	2.97289	22571	ras-related protein Rab-10 OS=Mesocricetus auratus OX=10036 GN=Rab10 PE=4 SV=1
tr|A0A1U7QLW1|A0A1U7QLW1_MESAU	54	10	37500000	12620000	2.97147	26411	Proteasome subunit alpha type OS=Mesocricetus auratus OX=10036 GN=Psma5 PE=3 SV=1
tr|A0A3Q0DCP7|A0A3Q0DCP7_MESAU	31	18	157625000	53125000	2.96706	72571	Integrin beta OS=Mesocricetus auratus OX=10036 GN=Itgb1 PE=3 SV=1
tr|A0A1U7QKF3|A0A1U7QKF3_MESAU	6	1	3457500	1165500	2.96654	34676	GDT1 family protein OS=Mesocricetus auratus OX=10036 GN=Tmem165 PE=3 SV=1
tr|A0A1U8CCV8|A0A1U8CCV8_MESAU	54	5	29505000	9967500	2.96012	18710	cofilin-2 OS=Mesocricetus auratus OX=10036 GN=Cfl2 PE=3 SV=2
tr|A0A1U7RK59|A0A1U7RK59_MESAU	46	16	32450000	10962500	2.96009	55222	RNA-splicing ligase RtcB homolog OS=Mesocricetus auratus OX=10036 GN=LOC101833232 PE=3 SV=2
tr|A0A1U7QRE0|A0A1U7QRE0_MESAU	11	6	4555000	1539250	2.95923	91393	AP-1 complex subunit gamma OS=Mesocricetus auratus OX=10036 GN=Ap1g1 PE=3 SV=1
tr|A0A1U7QME6|A0A1U7QME6_MESAU	52	6	38850000	13145000	2.9555	24720	elongation factor 1-beta OS=Mesocricetus auratus OX=10036 GN=Eef1b2 PE=3 SV=1
tr|A0A1U7QS83|A0A1U7QS83_MESAU	74	4	14247500	4825000	2.95285	20530	ADP-ribosylation factor 5 OS=Mesocricetus auratus OX=10036 GN=Arf5 PE=3 SV=1
tr|A0A3Q0DFM7|A0A3Q0DFM7_MESAU	2	1	689750	233750	2.9508	102407	interleukin-6 receptor subunit beta OS=Mesocricetus auratus OX=10036 GN=Il6st PE=4 SV=1
tr|A0A1U7QXQ3|A0A1U7QXQ3_MESAU	36	4	27832500	9526000	2.92174	22127	40S ribosomal protein S7 OS=Mesocricetus auratus OX=10036 GN=LOC101835445 PE=3 SV=1
tr|A0A1U7QJL9|A0A1U7QJL9_MESAU	67	14	212300000	72725000	2.91922	29174	14-3-3 protein epsilon isoform X1 OS=Mesocricetus auratus OX=10036 GN=Ywhae PE=3 SV=1
tr|A0A1U7RAI6|A0A1U7RAI6_MESAU	20	4	10445000	3587500	2.9115	28094	endothelial protein C receptor OS=Mesocricetus auratus OX=10036 GN=Procr PE=4 SV=1
tr|A0A1U7QWV4|A0A1U7QWV4_MESAU	55	6	49875000	17145000	2.90901	17776	60S ribosomal protein L12 OS=Mesocricetus auratus OX=10036 GN=Rpl12 PE=3 SV=1
tr|A0A3Q0DAQ4|A0A3Q0DAQ4_MESAU	7	5	1640000	564500	2.90523	110726	exocyst complex component 4 OS=Mesocricetus auratus OX=10036 GN=Exoc4 PE=4 SV=1
tr|A0A3Q0CRI0|A0A3Q0CRI0_MESAU	7	2	2843750	981000	2.89883	38450	Tubulin gamma chain OS=Mesocricetus auratus OX=10036 GN=LOC101841976 PE=3 SV=1
tr|A0A3Q0CFR4|A0A3Q0CFR4_MESAU	26	15	12537500	4330000	2.8955	84702	niban-like protein 1 OS=Mesocricetus auratus OX=10036 GN=Fam129b PE=4 SV=1
tr|A0A1U8CQJ9|A0A1U8CQJ9_MESAU	17	4	5989750	2073500	2.88871	35365	DNA-(apurinic or apyrimidinic site) lyase OS=Mesocricetus auratus OX=10036 GN=Apex1 PE=3 SV=1
P63093|GNAS_MESAU	38	12	27192500	9420000	2.88668	45664	Guanine nucleotide-binding protein G(s) subunit alpha OS=Mesocricetus auratus OX=10036 GN=GNAS PE=2 SV=1
tr|A0A1U7QN56|A0A1U7QN56_MESAU	46	6	38925000	13562500	2.87005	23339	ras-related protein R-Ras2 OS=Mesocricetus auratus OX=10036 GN=Rras2 PE=4 SV=1
tr|A0A1U8CJX3|A0A1U8CJX3_MESAU	6	6	6947500	2421000	2.86968	142397	Niemann-Pick C1 protein OS=Mesocricetus auratus OX=10036 GN=Npc1 PE=4 SV=1
tr|A0A1U7QK87|A0A1U7QK87_MESAU	12	3	4382500	1527750	2.8686	51878	ras GTPase-activating protein-binding protein 1 OS=Mesocricetus auratus OX=10036 GN=G3bp1 PE=4 SV=1
tr|A0A3Q0D7Q4|A0A3Q0D7Q4_MESAU	40	5	11347500	3957500	2.86734	26037	F-actin-capping protein subunit alpha OS=Mesocricetus auratus OX=10036 GN=Capza2 PE=3 SV=1
tr|A0A3Q0CK22|A0A3Q0CK22_MESAU	3	1	2952500	1032500	2.85956	44693	TRIO and F-actin-binding protein isoform X2 OS=Mesocricetus auratus OX=10036 GN=Triobp PE=4 SV=1
tr|A0A1U8C026|A0A1U8C026_MESAU	13	14	8722500	3051250	2.85866	148833	mitogen-activated protein kinase kinase kinase kinase 4 isoform X12 OS=Mesocricetus auratus OX=10036 GN=Map4k4 PE=4 SV=1
tr|A0A3Q0CDV3|A0A3Q0CDV3_MESAU	3	2	7566000	2655750	2.84891	90136	Plasminogen OS=Mesocricetus auratus OX=10036 GN=Plg PE=3 SV=1
tr|A0A1U8BWP5|A0A1U8BWP5_MESAU	17	8	11592500	4084750	2.83799	50017	equilibrative nucleoside transporter 1 isoform X2 OS=Mesocricetus auratus OX=10036 GN=Slc29a1 PE=4 SV=1
tr|A0A1U7QPT0|A0A1U7QPT0_MESAU	42	61	49850000	17575000	2.83642	249442	fibronectin isoform X5 OS=Mesocricetus auratus OX=10036 GN=Fn1 PE=4 SV=1
tr|A0A3Q0CJY5|A0A3Q0CJY5_MESAU	26	9	43050000	15182500	2.8355	41161	hsc70-interacting protein OS=Mesocricetus auratus OX=10036 GN=St13 PE=4 SV=1
tr|A0A1U7QA00|A0A1U7QA00_MESAU	14	2	8152500	2876750	2.83393	13735	Tax1-binding protein 3 OS=Mesocricetus auratus OX=10036 GN=Tax1bp3 PE=4 SV=1
tr|A0A3Q0DBK7|A0A3Q0DBK7_MESAU	11	3	14107500	4985000	2.82999	50226	arf-GAP domain and FG repeat-containing protein 1 isoform X5 OS=Mesocricetus auratus OX=10036 GN=Agfg1 PE=4 SV=1
tr|A0A1U7R5X7|A0A1U7R5X7_MESAU	57	66	236650000	84225000	2.80974	278798	filamin-A OS=Mesocricetus auratus OX=10036 GN=LOC101842052 PE=4 SV=2
tr|A0A3Q0CGN3|A0A3Q0CGN3_MESAU	10	3	5037500	1793250	2.80915	40120	ras-related GTP-binding protein A isoform X2 OS=Mesocricetus auratus OX=10036 GN=LOC106022818 PE=4 SV=1
tr|A0A1U8CG58|A0A1U8CG58_MESAU	21	3	56375000	20072500	2.80857	14536	60S ribosomal protein L35 OS=Mesocricetus auratus OX=10036 GN=Rpl35 PE=3 SV=1
tr|A0A1U7QGZ0|A0A1U7QGZ0_MESAU	19	2	38875000	13847500	2.80737	59628	keratin type II cytoskeletal 75 isoform X2 OS=Mesocricetus auratus OX=10036 GN=Krt75 PE=3 SV=1
tr|A0A3Q0CPH8|A0A3Q0CPH8_MESAU	24	5	4482500	1601750	2.7985	71012	radixin OS=Mesocricetus auratus OX=10036 GN=Rdx PE=4 SV=1
tr|A0A3Q0CE29|A0A3Q0CE29_MESAU	33	4	27977500	9997500	2.79845	10011	60S ribosomal protein L18a OS=Mesocricetus auratus OX=10036 GN=Rpl18a PE=4 SV=1
tr|A0A1U7QLZ6|A0A1U7QLZ6_MESAU	5	7	6132250	2198480	2.78931	251050	Spectrin beta chain OS=Mesocricetus auratus OX=10036 GN=Sptbn1 PE=3 SV=1
tr|A0A3Q0CWH1|A0A3Q0CWH1_MESAU	23	27	151900000	54765000	2.77367	151492	CD109 antigen isoform X2 OS=Mesocricetus auratus OX=10036 GN=Cd109 PE=4 SV=1
tr|A0A1U7QCV2|A0A1U7QCV2_MESAU	36	12	13320000	4808000	2.77038	49549	26S protease regulatory subunit 6A OS=Mesocricetus auratus OX=10036 GN=Psmc3 PE=3 SV=1
tr|A0A1U7QUG8|A0A1U7QUG8_MESAU	53	9	104150000	37600000	2.76995	16445	40S ribosomal protein S16 OS=Mesocricetus auratus OX=10036 GN=Rps16 PE=3 SV=1
tr|A0A1U7Q6N9|A0A1U7Q6N9_MESAU	26	21	23172500	8382500	2.76439	111892	Metalloendopeptidase OS=Mesocricetus auratus OX=10036 GN=Bmp1 PE=4 SV=1
tr|A0A1U7R3C1|A0A1U7R3C1_MESAU	30	4	3611250	1306500	2.76406	23588	ras-related protein Rab-4B isoform X2 OS=Mesocricetus auratus OX=10036 GN=Rab4b PE=4 SV=1
tr|A0A3Q0CDJ7|A0A3Q0CDJ7_MESAU	41	10	57850000	20960000	2.76002	29986	microtubule-associated protein RP/EB family member 1 OS=Mesocricetus auratus OX=10036 GN=Mapre1 PE=4 SV=1
tr|A0A1U8CBA9|A0A1U8CBA9_MESAU	23	4	9467500	3432500	2.75819	17274	Stathmin OS=Mesocricetus auratus OX=10036 GN=Stmn1 PE=3 SV=1
tr|A0A1U7QXT6|A0A1U7QXT6_MESAU	31	5	19775000	7171500	2.75744	12254	60S ribosomal protein L36 OS=Mesocricetus auratus OX=10036 GN=Rpl36 PE=3 SV=1
tr|A0A1U8CM00|A0A1U8CM00_MESAU	12	4	19512000	7077500	2.75691	52934	platelet glycoprotein 4 OS=Mesocricetus auratus OX=10036 GN=Cd36 PE=3 SV=1
tr|A0A3Q0CF07|A0A3Q0CF07_MESAU	50	12	50132500	18230000	2.75	24604	60S ribosomal protein L10 OS=Mesocricetus auratus OX=10036 GN=Rpl10 PE=4 SV=1
tr|A0A1U7R614|A0A1U7R614_MESAU	29	6	24462500	8924750	2.74097	22906	40S ribosomal protein S5 OS=Mesocricetus auratus OX=10036 GN=Rps5 PE=3 SV=1
tr|A0A1U7QWC5|A0A1U7QWC5_MESAU	55	12	101775000	37187500	2.73681	32838	40S ribosomal protein SA OS=Mesocricetus auratus OX=10036 GN=Rpsa PE=3 SV=1
tr|A0A1U7R754|A0A1U7R754_MESAU	55	7	57875000	21175000	2.73318	23425	ras-related protein Rab-5C OS=Mesocricetus auratus OX=10036 GN=Rab5c PE=4 SV=1
tr|A0A1U7RG31|A0A1U7RG31_MESAU	27	5	8320000	3047500	2.73011	20900	NEDD8-conjugating enzyme Ubc12 OS=Mesocricetus auratus OX=10036 GN=Ube2m PE=3 SV=1
tr|A0A1U7Q5B8|A0A1U7Q5B8_MESAU	15	4	17562500	6450000	2.72287	36612	Secretory carrier-associated membrane protein OS=Mesocricetus auratus OX=10036 GN=Scamp2 PE=3 SV=1
tr|A0A1U7Q9Q4|A0A1U7Q9Q4_MESAU	67	16	74225000	27337500	2.71513	26674	40S ribosomal protein S3 OS=Mesocricetus auratus OX=10036 GN=Rps3 PE=3 SV=1
tr|A0A1U7Q5B4|A0A1U7Q5B4_MESAU	37	57	80800000	29774500	2.71373	252143	chondroitin sulfate proteoglycan 4 OS=Mesocricetus auratus OX=10036 GN=Cspg4 PE=4 SV=1
tr|A0A3Q0CU68|A0A3Q0CU68_MESAU	51	13	289250000	106700000	2.71087	92530	heat shock protein HSP 90-beta OS=Mesocricetus auratus OX=10036 GN=Hsp90ab1 PE=3 SV=1
tr|A0A1U7QR71|A0A1U7QR71_MESAU	39	4	14745000	5445000	2.70799	16350	Actin-related protein 2/3 complex subunit 5 OS=Mesocricetus auratus OX=10036 GN=Arpc5 PE=3 SV=1
tr|A0A1U7QGM6|A0A1U7QGM6_MESAU	14	3	4465000	1649500	2.70688	26827	MLN64 N-terminal domain homolog OS=Mesocricetus auratus OX=10036 GN=Stard3nl PE=4 SV=1
tr|A0A1U7QJD2|A0A1U7QJD2_MESAU	16	11	9065000	3354000	2.70274	90963	pre-mRNA-splicing factor ATP-dependent RNA helicase DHX15 isoform X1 OS=Mesocricetus auratus OX=10036 GN=Dhx15 PE=4 SV=1
tr|A0A1U7R0Q7|A0A1U7R0Q7_MESAU	52	5	197900000	73225000	2.70263	11630	Thioredoxin OS=Mesocricetus auratus OX=10036 GN=LOC101840972 PE=3 SV=1
tr|A0A1U7QGT3|A0A1U7QGT3_MESAU	8	2	4247500	1575750	2.69554	27211	Protein YIPF OS=Mesocricetus auratus OX=10036 GN=Yipf4 PE=3 SV=1
tr|A0A1U8C3Q7|A0A1U8C3Q7_MESAU	13	17	18972500	7045000	2.69304	192068	multidrug resistance-associated protein 1 isoform X2 OS=Mesocricetus auratus OX=10036 GN=Abcc1 PE=4 SV=2
tr|A0A1U7Q8U8|A0A1U7Q8U8_MESAU	31	10	29695000	11060000	2.6849	46259	thioredoxin domain-containing protein 5 OS=Mesocricetus auratus OX=10036 GN=Txndc5 PE=3 SV=1
tr|A0A1U8CGJ7|A0A1U8CGJ7_MESAU	12	11	8637500	3221750	2.681	121939	protein transport protein Sec24C OS=Mesocricetus auratus OX=10036 GN=Sec24c PE=4 SV=2
tr|A0A1U7QPE5|A0A1U7QPE5_MESAU	23	9	14477500	5409750	2.67619	45567	26S proteasome non-ATPase regulatory subunit 6 OS=Mesocricetus auratus OX=10036 GN=Psmd6 PE=4 SV=1
tr|A0A1U7QU07|A0A1U7QU07_MESAU	2	8	42232500	15782500	2.67591	509639	apolipoprotein B-100 OS=Mesocricetus auratus OX=10036 GN=Apob PE=4 SV=1
tr|A0A1U7QE09|A0A1U7QE09_MESAU	32	5	42975000	16080000	2.67257	17728	60S ribosomal protein L23a OS=Mesocricetus auratus OX=10036 GN=Rpl23a PE=3 SV=1
tr|A0A1U7QUI7|A0A1U7QUI7_MESAU	10	2	6387500	2392250	2.67008	27956	CD99 antigen-like protein 2 isoform X2 OS=Mesocricetus auratus OX=10036 GN=Cd99l2 PE=4 SV=1
tr|A0A1U7R570|A0A1U7R570_MESAU	54	17	53775000	20140000	2.67006	29598	40S ribosomal protein S4 OS=Mesocricetus auratus OX=10036 GN=Rps4x PE=3 SV=1
tr|A0A1U7Q9G8|A0A1U7Q9G8_MESAU	73	8	368750000	138400000	2.66438	14788	Galectin OS=Mesocricetus auratus OX=10036 GN=Lgals1 PE=4 SV=1
tr|A0A1U7QTB7|A0A1U7QTB7_MESAU	36	7	8425000	3171750	2.65626	24642	Hypoxanthine phosphoribosyltransferase OS=Mesocricetus auratus OX=10036 GN=Hprt1 PE=3 SV=1
tr|A0A1U7QN79|A0A1U7QN79_MESAU	29	1	3102500	1172250	2.64662	20956	protein FAM219B isoform X1 OS=Mesocricetus auratus OX=10036 GN=Fam219b PE=4 SV=1
tr|A0A3Q0DBT4|A0A3Q0DBT4_MESAU	27	3	8730000	3300000	2.64545	16010	SH3 domain-binding glutamic acid-rich-like protein OS=Mesocricetus auratus OX=10036 GN=Sh3bgrl PE=4 SV=1
tr|A0A1U7QME7|A0A1U7QME7_MESAU	26	5	16380000	6197500	2.643	25220	transmembrane emp24 domain-containing protein 7 OS=Mesocricetus auratus OX=10036 GN=Tmed7 PE=3 SV=1
tr|A0A3Q0CXS8|A0A3Q0CXS8_MESAU	32	15	18432500	6987500	2.63792	64091	asparagine--tRNA ligase cytoplasmic OS=Mesocricetus auratus OX=10036 GN=Nars PE=4 SV=1
tr|A0A1U8C109|A0A1U8C109_MESAU	13	4	9047500	3461000	2.61413	50065	stAR-related lipid transfer protein 3 OS=Mesocricetus auratus OX=10036 GN=Stard3 PE=4 SV=1
Q4U471|CALU_MESAU	36	7	21660000	8305000	2.60807	37044	Calumenin OS=Mesocricetus auratus OX=10036 GN=CALU PE=2 SV=1
tr|A0A3Q0DAZ8|A0A3Q0DAZ8_MESAU	39	6	58475000	22425000	2.60758	23801	14-3-3 protein beta/alpha OS=Mesocricetus auratus OX=10036 GN=Ywhab PE=3 SV=1
tr|A0A3Q0D5J7|A0A3Q0D5J7_MESAU	66	9	32750000	12560000	2.60748	20893	phosphatidylethanolamine-binding protein 1 OS=Mesocricetus auratus OX=10036 GN=Pebp1 PE=4 SV=1
tr|A0A1U7QF74|A0A1U7QF74_MESAU	30	9	15662500	6007500	2.60716	38120	reticulocalbin-1 OS=Mesocricetus auratus OX=10036 GN=Rcn1 PE=4 SV=1
tr|A0A3Q0CFQ5|A0A3Q0CFQ5_MESAU	17	8	9790000	3765000	2.60027	81446	calpastatin OS=Mesocricetus auratus OX=10036 GN=Cast PE=4 SV=1
tr|A0A3Q0CE10|A0A3Q0CE10_MESAU	32	7	10667500	4102500	2.60024	28890	multivesicular body subunit 12A OS=Mesocricetus auratus OX=10036 GN=Mvb12a PE=4 SV=1
tr|A0A1U7QQE9|A0A1U7QQE9_MESAU	54	5	13130000	5060000	2.59486	23599	ras-related protein Rab-5A OS=Mesocricetus auratus OX=10036 GN=Rab5a PE=4 SV=1
tr|A0A1U7R2C6|A0A1U7R2C6_MESAU	29	8	47350000	18325000	2.5839	38474	nuclear migration protein nudC OS=Mesocricetus auratus OX=10036 GN=Nudc PE=4 SV=1
tr|A0A1U7Q7W1|A0A1U7Q7W1_MESAU	30	21	19980000	7735000	2.58306	106714	alanine--tRNA ligase cytoplasmic OS=Mesocricetus auratus OX=10036 GN=Aars PE=3 SV=1
tr|A0A1U7QSW4|A0A1U7QSW4_MESAU	46	15	76175000	29500000	2.5822	51046	heterogeneous nuclear ribonucleoprotein K OS=Mesocricetus auratus OX=10036 GN=Hnrnpk PE=4 SV=1
tr|A0A1U8CQW7|A0A1U8CQW7_MESAU	16	16	25720000	9962500	2.58168	129567	thrombospondin-1 isoform X2 OS=Mesocricetus auratus OX=10036 GN=Thbs1 PE=4 SV=1
tr|A0A1U7QK92|A0A1U7QK92_MESAU	17	4	8605000	3340000	2.57635	42268	alpha-parvin OS=Mesocricetus auratus OX=10036 GN=Parva PE=4 SV=1
tr|A0A1U7QPS1|A0A1U7QPS1_MESAU	39	11	11067500	4297500	2.57533	52200	docking protein 1 OS=Mesocricetus auratus OX=10036 GN=Dok1 PE=4 SV=1
tr|A0A3Q0D7A9|A0A3Q0D7A9_MESAU	43	12	69305000	26930500	2.57348	31826	Sodium/potassium-transporting ATPase subunit beta OS=Mesocricetus auratus OX=10036 GN=Atp1b3 PE=3 SV=1
tr|A0A3Q0CM71|A0A3Q0CM71_MESAU	41	20	22357500	8722500	2.5632	74022	tubulin--tyrosine ligase-like protein 12 OS=Mesocricetus auratus OX=10036 GN=Ttll12 PE=4 SV=1
tr|A0A1U7Q8M2|A0A1U7Q8M2_MESAU	52	5	19042500	7457500	2.55347	21539	ADP-ribosylation factor-like protein 8B OS=Mesocricetus auratus OX=10036 GN=Arl8b PE=3 SV=1
tr|A0A1U7RDM3|A0A1U7RDM3_MESAU	14	2	5187500	2032250	2.55259	18293	Peptidyl-prolyl cis-trans isomerase OS=Mesocricetus auratus OX=10036 GN=Ppil1 PE=3 SV=1
tr|A0A3Q0CW64|A0A3Q0CW64_MESAU	69	8	97575000	38350000	2.54433	37187	Serine/threonine-protein phosphatase OS=Mesocricetus auratus OX=10036 GN=Ppp1cb PE=3 SV=1
tr|A0A3Q0CX93|A0A3Q0CX93_MESAU	7	4	5104250	2009500	2.54006	80709	Non-specific serine/threonine protein kinase OS=Mesocricetus auratus OX=10036 GN=Rps6ka3 PE=4 SV=1
tr|A0A1U7Q8W7|A0A1U7Q8W7_MESAU	6	2	2649250	1044500	2.53638	53946	ATP-dependent RNA helicase DDX19A isoform X2 OS=Mesocricetus auratus OX=10036 GN=LOC101836613 PE=4 SV=2
tr|A0A3Q0D158|A0A3Q0D158_MESAU	13	3	9635000	3807500	2.53053	29314	vesicle-associated membrane protein-associated protein A OS=Mesocricetus auratus OX=10036 GN=Vapa PE=4 SV=1
tr|A0A1U7QGY7|A0A1U7QGY7_MESAU	54	8	46750000	18475000	2.53045	14515	40S ribosomal protein S12 OS=Mesocricetus auratus OX=10036 GN=Rps12 PE=3 SV=1
tr|A0A3Q0CJ20|A0A3Q0CJ20_MESAU	24	5	22322500	8822500	2.53018	27494	actin-related protein 2/3 complex subunit 4 OS=Mesocricetus auratus OX=10036 GN=Arpc4 PE=4 SV=1
tr|A0A1U7QVP5|A0A1U7QVP5_MESAU	3	1	15420000	6103000	2.52663	50281	nucleobindin-2 OS=Mesocricetus auratus OX=10036 GN=Nucb2 PE=4 SV=1
P61806|DAD1_MESAU	9	1	2816000	1115500	2.52443	12497	Dolichyl-diphosphooligosaccharide--protein glycosyltransferase subunit DAD1 OS=Mesocricetus auratus OX=10036 GN=DAD1 PE=3 SV=3
tr|A0A1U7Q653|A0A1U7Q653_MESAU	73	10	84825000	33605000	2.52418	49924	Tubulin alpha chain OS=Mesocricetus auratus OX=10036 GN=Tuba4a PE=3 SV=1
tr|A0A1U7R659|A0A1U7R659_MESAU	55	2	26637500	10600000	2.51297	21782	transforming protein RhoA OS=Mesocricetus auratus OX=10036 GN=Rhoa PE=4 SV=2
tr|A0A1U8C208|A0A1U8C208_MESAU	22	10	5832500	2324500	2.50914	74040	choline transporter-like protein 1 isoform X3 OS=Mesocricetus auratus OX=10036 GN=Slc44a1 PE=3 SV=1
tr|A0A1U7QRM6|A0A1U7QRM6_MESAU	64	6	18307500	7347500	2.49166	50419	Tubulin beta chain OS=Mesocricetus auratus OX=10036 GN=Tubb3 PE=3 SV=1
tr|A0A3Q0CSF3|A0A3Q0CSF3_MESAU	30	6	14220000	5717500	2.4871	26524	calcyclin-binding protein OS=Mesocricetus auratus OX=10036 GN=Cacybp PE=4 SV=1
tr|A0A1U8C662|A0A1U8C662_MESAU	35	9	47475000	19095000	2.48625	24334	60S ribosomal protein L13 OS=Mesocricetus auratus OX=10036 GN=Rpl13 PE=3 SV=2
tr|A0A1U7QGQ7|A0A1U7QGQ7_MESAU	15	2	20880000	8423500	2.47878	15680	40S ribosomal protein S23 OS=Mesocricetus auratus OX=10036 GN=Rps23 PE=3 SV=1
tr|A0A3Q0CW99|A0A3Q0CW99_MESAU	69	7	21610000	8740000	2.47254	20082	ADP-ribosylation factor 6 OS=Mesocricetus auratus OX=10036 GN=Arf6 PE=3 SV=1
tr|A0A1U7Q2B6|A0A1U7Q2B6_MESAU	6	1	10602500	4298750	2.46641	30739	apolipoprotein A-I precursor OS=Mesocricetus auratus OX=10036 GN=Apoa1 PE=3 SV=1
tr|A0A1U7QQW6|A0A1U7QQW6_MESAU	44	6	178850000	72625000	2.46265	16838	calmodulin-1 OS=Mesocricetus auratus OX=10036 GN=Calm2 PE=3 SV=1
tr|A0A1U7QK99|A0A1U7QK99_MESAU	45	15	59625000	24260000	2.45775	46691	serpin H1 OS=Mesocricetus auratus OX=10036 GN=Serpinh1 PE=3 SV=1
tr|A0A1U7Q3L0|A0A1U7Q3L0_MESAU	11	7	5267500	2147835	2.45247	93331	Ubiquitin carboxyl-terminal hydrolase OS=Mesocricetus auratus OX=10036 GN=Usp5 PE=3 SV=1
tr|A0A1U8C197|A0A1U8C197_MESAU	54	17	141525000	57707500	2.45245	35812	Annexin OS=Mesocricetus auratus OX=10036 GN=Anxa4 PE=3 SV=1
tr|A0A1U8CP58|A0A1U8CP58_MESAU	4	6	26837500	10957500	2.44924	210396	host cell factor 1 isoform X3 OS=Mesocricetus auratus OX=10036 GN=Hcfc1 PE=4 SV=1
tr|A0A1U8BN12|A0A1U8BN12_MESAU	21	8	14655000	5994500	2.44474	64369	galectin-3-binding protein isoform X1 OS=Mesocricetus auratus OX=10036 GN=Lgals3bp PE=4 SV=1
tr|A0A3Q0CMK8|A0A3Q0CMK8_MESAU	42	8	36475000	14952500	2.43939	38222	poly(RC)-binding protein 2 OS=Mesocricetus auratus OX=10036 GN=Pcbp2 PE=4 SV=1
tr|A0A3Q0CLX7|A0A3Q0CLX7_MESAU	8	2	4470000	1832500	2.43929	28803	keratinocyte-associated transmembrane protein 2 OS=Mesocricetus auratus OX=10036 GN=CUNH5orf15 PE=4 SV=1
tr|A0A1U8CEA7|A0A1U8CEA7_MESAU	27	5	5990000	2467500	2.42756	29239	synaptosomal-associated protein 29 OS=Mesocricetus auratus OX=10036 GN=Snap29 PE=4 SV=2
tr|A0A3Q0D085|A0A3Q0D085_MESAU	27	7	25625000	10575000	2.42317	57777	Importin subunit alpha OS=Mesocricetus auratus OX=10036 GN=Kpna3 PE=3 SV=1
tr|A0A1U8CLZ3|A0A1U8CLZ3_MESAU	37	31	32620000	13490000	2.41809	117759	ubiquitin-like modifier-activating enzyme 1 OS=Mesocricetus auratus OX=10036 GN=Uba1 PE=3 SV=1
tr|A0A1U7QNR6|A0A1U7QNR6_MESAU	51	12	62075000	25675000	2.41772	25179	growth factor receptor-bound protein 2 OS=Mesocricetus auratus OX=10036 GN=Grb2 PE=4 SV=1
tr|A0A3Q0DAC7|A0A3Q0DAC7_MESAU	26	3	46495000	19234000	2.41733	75732	nucleolin OS=Mesocricetus auratus OX=10036 GN=Ncl PE=4 SV=1
tr|A0A3Q0DCV8|A0A3Q0DCV8_MESAU	44	7	23887500	9892500	2.41471	32959	ADP/ATP translocase 2 OS=Mesocricetus auratus OX=10036 GN=Slc25a5 PE=3 SV=1
tr|A0A1U7QYH2|A0A1U7QYH2_MESAU	51	6	437000000	180975000	2.4147	18533	cofilin-1 OS=Mesocricetus auratus OX=10036 GN=Cfl1 PE=3 SV=1
tr|A0A1U8BXE1|A0A1U8BXE1_MESAU	30	4	36700000	15200000	2.41447	28681	40S ribosomal protein S6 OS=Mesocricetus auratus OX=10036 GN=Rps6 PE=3 SV=2
tr|A0A1U7QCU4|A0A1U7QCU4_MESAU	12	7	4452500	1845000	2.41328	120815	solute carrier family 12 member 4 isoform X1 OS=Mesocricetus auratus OX=10036 GN=Slc12a4 PE=4 SV=1
tr|A0A1U7RB20|A0A1U7RB20_MESAU	28	4	17897500	7440000	2.40558	48647	protein disulfide-isomerase A6 OS=Mesocricetus auratus OX=10036 GN=Pdia6 PE=3 SV=1
tr|A0A3Q0CKF9|A0A3Q0CKF9_MESAU	10	2	5147500	2140000	2.40537	29164	probable ATP-dependent RNA helicase DDX17 isoform X1 OS=Mesocricetus auratus OX=10036 GN=LOC110340397 PE=4 SV=1
tr|A0A1U7QIZ9|A0A1U7QIZ9_MESAU	19	6	5835000	2432500	2.39877	43844	Diphosphomevalonate decarboxylase OS=Mesocricetus auratus OX=10036 GN=Mvd PE=3 SV=1
tr|A0A1U7R5S7|A0A1U7R5S7_MESAU	37	10	40950000	17087500	2.39649	36063	ras-related protein Rab-21 OS=Mesocricetus auratus OX=10036 GN=Rab21 PE=4 SV=1
tr|A0A1U7QKP8|A0A1U7QKP8_MESAU	34	23	75025000	31400000	2.38933	97211	importin subunit beta-1 OS=Mesocricetus auratus OX=10036 GN=Kpnb1 PE=4 SV=1
tr|A0A1U8CMU8|A0A1U8CMU8_MESAU	34	4	8547500	3580250	2.3874	16686	elongin-B OS=Mesocricetus auratus OX=10036 GN=Elob PE=4 SV=2
tr|A0A1U8C0N7|A0A1U8C0N7_MESAU	24	13	781750000	327750000	2.3852	56272	keratin type I cytoskeletal 10 isoform X2 OS=Mesocricetus auratus OX=10036 GN=Krt10 PE=3 SV=1
tr|A0A1U7QL23|A0A1U7QL23_MESAU	34	12	16402500	6890000	2.38062	40737	peptidyl-prolyl cis-trans isomerase D OS=Mesocricetus auratus OX=10036 GN=Ppid PE=4 SV=1
tr|A0A1U7QJL0|A0A1U7QJL0_MESAU	23	3	59925000	25229250	2.37522	11803	Protein S100 OS=Mesocricetus auratus OX=10036 GN=S100a4 PE=3 SV=1
tr|A0A1U7QF68|A0A1U7QF68_MESAU	27	6	63000000	26602500	2.3682	19493	translationally-controlled tumor protein OS=Mesocricetus auratus OX=10036 GN=Tpt1 PE=3 SV=1
tr|A0A3Q0CPW9|A0A3Q0CPW9_MESAU	52	16	75450000	31887500	2.36613	37527	synaptic vesicle membrane protein VAT-1 homolog OS=Mesocricetus auratus OX=10036 GN=Vat1 PE=4 SV=1
tr|A0A1U7QJB5|A0A1U7QJB5_MESAU	38	5	10020000	4235000	2.366	20556	cysteine and glycine-rich protein 1 OS=Mesocricetus auratus OX=10036 GN=Csrp1 PE=4 SV=1
tr|A0A1U7RG55|A0A1U7RG55_MESAU	34	3	13537500	5721750	2.36597	20745	ras-related protein Rap-2c OS=Mesocricetus auratus OX=10036 GN=Rap2c PE=4 SV=1
tr|A0A1U7QPX8|A0A1U7QPX8_MESAU	7	3	7795000	3300000	2.36212	61241	nucleolar protein 58 OS=Mesocricetus auratus OX=10036 GN=Nop58 PE=4 SV=1
tr|A0A1U7QZE2|A0A1U7QZE2_MESAU	50	5	36240000	15379500	2.35638	15524	40S ribosomal protein S17 OS=Mesocricetus auratus OX=10036 GN=Rps17 PE=3 SV=1
tr|A0A1U7R965|A0A1U7R965_MESAU	73	15	114800000	48750000	2.35487	23518	ras-related protein Rab-7a OS=Mesocricetus auratus OX=10036 GN=LOC101839102 PE=4 SV=2
tr|A0A1U7R7I2|A0A1U7R7I2_MESAU	79	5	222125000	94350000	2.35427	49671	Tubulin beta chain OS=Mesocricetus auratus OX=10036 GN=Tubb PE=3 SV=1
tr|A0A1U7R432|A0A1U7R432_MESAU	28	9	24232500	10300000	2.35267	48571	AP-1 complex subunit mu-1 OS=Mesocricetus auratus OX=10036 GN=Ap1m1 PE=3 SV=1
tr|A0A3Q0DB92|A0A3Q0DB92_MESAU	26	13	19862500	8460000	2.34781	73618	stress-70 protein mitochondrial OS=Mesocricetus auratus OX=10036 GN=Hspa9 PE=3 SV=1
tr|A0A1U7R0M5|A0A1U7R0M5_MESAU	34	5	48575000	20691750	2.34755	18579	60S ribosomal protein L21 OS=Mesocricetus auratus OX=10036 GN=Rpl21 PE=4 SV=1
tr|A0A1U8C4B2|A0A1U8C4B2_MESAU	12	2	4197750	1789250	2.34609	23996	protein CDV3 homolog isoform X4 OS=Mesocricetus auratus OX=10036 GN=Cdv3 PE=4 SV=1
tr|A0A1U7QQA6|A0A1U7QQA6_MESAU	28	10	19427500	8285000	2.3449	104553	AP complex subunit beta OS=Mesocricetus auratus OX=10036 GN=Ap2b1 PE=3 SV=1
tr|A0A1U7Q5G4|A0A1U7Q5G4_MESAU	47	9	71600000	30920000	2.31565	23409	rho GDP-dissociation inhibitor 1 OS=Mesocricetus auratus OX=10036 GN=Arhgdia PE=4 SV=1
tr|A0A1U7QF60|A0A1U7QF60_MESAU	58	3	64850000	28025000	2.31401	20397	ADP-ribosylation factor 4 OS=Mesocricetus auratus OX=10036 GN=Arf4 PE=3 SV=1
tr|A0A1U7QK19|A0A1U7QK19_MESAU	46	9	14812500	6405000	2.31265	23697	Peptidyl-prolyl cis-trans isomerase OS=Mesocricetus auratus OX=10036 GN=Ppib PE=3 SV=1
tr|A0A1U8BIF0|A0A1U8BIF0_MESAU	11	3	13127500	5677500	2.3122	53063	solute carrier family 2 facilitated glucose transporter member 3 isoform X2 OS=Mesocricetus auratus OX=10036 GN=LOC101839254 PE=3 SV=1
tr|A0A1U7R9S7|A0A1U7R9S7_MESAU	32	10	52175000	22567500	2.31195	22591	40S ribosomal protein S9 OS=Mesocricetus auratus OX=10036 GN=Rps9 PE=3 SV=1
tr|A0A3Q0D5K3|A0A3Q0D5K3_MESAU	74	12	205750000	89125000	2.30856	47205	alpha-enolase OS=Mesocricetus auratus OX=10036 GN=Eno1 PE=3 SV=1
tr|A0A1U7Q4A6|A0A1U7Q4A6_MESAU	30	14	55087500	23894750	2.30542	69108	Leukotriene A(4) hydrolase OS=Mesocricetus auratus OX=10036 GN=Lta4h PE=3 SV=1
tr|A0A3Q0CKS1|A0A3Q0CKS1_MESAU	33	17	122050000	53075000	2.29958	116603	unconventional myosin-Ic OS=Mesocricetus auratus OX=10036 GN=Myo1c PE=3 SV=1
tr|A0A3Q0CQD4|A0A3Q0CQD4_MESAU	21	8	8517500	3707500	2.29737	57821	Importin subunit alpha OS=Mesocricetus auratus OX=10036 GN=Kpna2 PE=3 SV=1
tr|A0A1U7R0Z8|A0A1U7R0Z8_MESAU	7	2	2579500	1123250	2.29646	46961	endoplasmic reticulum resident protein 44 OS=Mesocricetus auratus OX=10036 GN=Erp44 PE=4 SV=1
tr|A0A3Q0D5C2|A0A3Q0D5C2_MESAU	29	9	10877500	4747500	2.29121	62642	dynamin-2-like OS=Mesocricetus auratus OX=10036 GN=LOC110342531 PE=3 SV=1
tr|A0A3Q0CPZ2|A0A3Q0CPZ2_MESAU	10	3	11452500	5027500	2.27797	46798	Sorting nexin OS=Mesocricetus auratus OX=10036 GN=Snx5 PE=3 SV=1
Q60550|GSTP1_MESAU	64	16	116100000	51075000	2.27313	23425	Glutathione S-transferase P OS=Mesocricetus auratus OX=10036 GN=GSTP1 PE=2 SV=3
tr|A0A1U7RIK2|A0A1U7RIK2_MESAU	31	33	28777500	12674250	2.27055	136383	cullin-associated NEDD8-dissociated protein 1 OS=Mesocricetus auratus OX=10036 GN=LOC101840342 PE=4 SV=2
tr|A0A1U7QZJ5|A0A1U7QZJ5_MESAU	22	10	10067500	4455000	2.25982	64402	Eukaryotic translation initiation factor 2A OS=Mesocricetus auratus OX=10036 GN=Eif2a PE=3 SV=1
tr|A0A1U7QHB6|A0A1U7QHB6_MESAU	16	3	5225000	2316750	2.25531	26110	V-type proton ATPase subunit E 1 OS=Mesocricetus auratus OX=10036 GN=Atp6v1e1 PE=3 SV=1
tr|A0A1U7RD92|A0A1U7RD92_MESAU	30	8	93550000	41517500	2.25327	21659	60S ribosomal protein L18 OS=Mesocricetus auratus OX=10036 GN=Rpl18 PE=4 SV=1
tr|A0A1U7Q3D9|A0A1U7Q3D9_MESAU	80	1	71825000	31927500	2.24963	21871	programmed cell death protein 6 isoform X1 OS=Mesocricetus auratus OX=10036 GN=Pdcd6 PE=4 SV=1
tr|A0A1U7QUF2|A0A1U7QUF2_MESAU	28	6	9760000	4346250	2.24561	33996	spermidine synthase OS=Mesocricetus auratus OX=10036 GN=Srm PE=3 SV=1
tr|A0A1U7QE94|A0A1U7QE94_MESAU	31	10	10197500	4552250	2.2401	37793	glutaredoxin-3 OS=Mesocricetus auratus OX=10036 GN=Glrx3 PE=4 SV=1
tr|A0A1U7QMS6|A0A1U7QMS6_MESAU	21	3	5615000	2510000	2.23705	27674	eukaryotic translation initiation factor 4E type 2 isoform X2 OS=Mesocricetus auratus OX=10036 GN=Eif4e2 PE=3 SV=1
tr|A0A1U7QRT5|A0A1U7QRT5_MESAU	46	5	20955000	9367500	2.23699	20037	MARCKS-related protein OS=Mesocricetus auratus OX=10036 GN=Marcksl1 PE=4 SV=1
tr|A0A1U7QYP9|A0A1U7QYP9_MESAU	28	5	5195250	2332250	2.22757	27745	serine/arginine-rich splicing factor 1 OS=Mesocricetus auratus OX=10036 GN=Srsf1 PE=4 SV=1
tr|A0A1U7R979|A0A1U7R979_MESAU	46	8	105025000	47197500	2.22522	18431	40S ribosomal protein S11 OS=Mesocricetus auratus OX=10036 GN=Rps11 PE=3 SV=1
tr|A0A3Q0D3Y2|A0A3Q0D3Y2_MESAU	24	7	20447500	9210000	2.22014	47959	multifunctional protein ADE2 OS=Mesocricetus auratus OX=10036 GN=Paics PE=3 SV=1
tr|A0A3Q0CTN9|A0A3Q0CTN9_MESAU	21	2	41912500	18892500	2.21847	35657	LOW QUALITY PROTEIN: glyceraldehyde-3-phosphate dehydrogenase-like OS=Mesocricetus auratus OX=10036 GN=LOC101843221 PE=3 SV=1
tr|A0A1U7QAF8|A0A1U7QAF8_MESAU	18	2	6280000	2831000	2.2183	24648	ras-related protein Rab-27B OS=Mesocricetus auratus OX=10036 GN=Rab27b PE=4 SV=1
tr|A0A3Q0D1N6|A0A3Q0D1N6_MESAU	19	5	34100000	15392500	2.21536	38773	KH domain-containing RNA-binding signal transduction-associated protein 1 OS=Mesocricetus auratus OX=10036 GN=Khdrbs1 PE=4 SV=1
tr|A0A3Q0D155|A0A3Q0D155_MESAU	26	2	18915000	8550000	2.21228	14212	Ribosomal protein L19 OS=Mesocricetus auratus OX=10036 GN=Rpl19 PE=3 SV=1
tr|A0A3Q0D5V9|A0A3Q0D5V9_MESAU	35	11	26222500	11895000	2.2045	39679	S-(hydroxymethyl)glutathione dehydrogenase OS=Mesocricetus auratus OX=10036 GN=LOC101844855 PE=3 SV=1
tr|A0A3Q0CEF6|A0A3Q0CEF6_MESAU	9	4	2820000	1279750	2.20356	69944	protein Hook homolog 3 isoform X4 OS=Mesocricetus auratus OX=10036 GN=Hook3 PE=4 SV=1
tr|A0A1U7QP67|A0A1U7QP67_MESAU	28	8	19592500	8934250	2.19297	43752	polymerase I and transcript release factor OS=Mesocricetus auratus OX=10036 GN=Cavin1 PE=4 SV=1
tr|A0A1U8CMD0|A0A1U8CMD0_MESAU	1	1	3727750	1707250	2.18348	123636	constitutive coactivator of PPAR-gamma-like protein 2 isoform X1 OS=Mesocricetus auratus OX=10036 GN=Fam120c PE=4 SV=1
tr|A0A3Q0CSG7|A0A3Q0CSG7_MESAU	67	6	22075000	10112500	2.18294	14166	vesicle-associated membrane protein 4 isoform X2 OS=Mesocricetus auratus OX=10036 GN=Vamp4 PE=4 SV=1
tr|A0A1U7RA32|A0A1U7RA32_MESAU	16	2	5185000	2375500	2.1827	14175	c-Myc-binding protein OS=Mesocricetus auratus OX=10036 GN=Mycbp PE=4 SV=1
tr|A0A3Q0CGW3|A0A3Q0CGW3_MESAU	33	6	66400000	30482500	2.1783	17575	60S ribosomal protein L27a OS=Mesocricetus auratus OX=10036 GN=LOC110339759 PE=3 SV=1
tr|A0A1U7Q434|A0A1U7Q434_MESAU	13	5	9275000	4272500	2.17086	52473	Bleomycin hydrolase OS=Mesocricetus auratus OX=10036 GN=Blmh PE=3 SV=1
tr|A0A1U7Q8T0|A0A1U7Q8T0_MESAU	7	5	5040000	2322250	2.17031	121829	constitutive coactivator of PPAR-gamma-like protein 1 OS=Mesocricetus auratus OX=10036 GN=LOC101837039 PE=4 SV=1
tr|A0A3Q0CQ00|A0A3Q0CQ00_MESAU	39	40	37025000	17072500	2.16869	134065	Golgi apparatus protein 1 OS=Mesocricetus auratus OX=10036 GN=Glg1 PE=4 SV=1
tr|A0A1U7R3S5|A0A1U7R3S5_MESAU	50	6	96475000	44500000	2.16798	28303	14-3-3 protein gamma OS=Mesocricetus auratus OX=10036 GN=Ywhag PE=3 SV=1
tr|A0A1U8CFL5|A0A1U8CFL5_MESAU	11	2	274025000	126800000	2.16108	45381	Glyceraldehyde-3-phosphate dehydrogenase OS=Mesocricetus auratus OX=10036 GN=Gapdhs PE=3 SV=1
tr|A0A3Q0CSI6|A0A3Q0CSI6_MESAU	47	17	15725000	7294000	2.15588	57071	Prostacyclin synthase OS=Mesocricetus auratus OX=10036 GN=Ptgis PE=3 SV=1
tr|A0A1U7QPN2|A0A1U7QPN2_MESAU	55	2	13267500	6160000	2.15381	22006	rho-related GTP-binding protein RhoC OS=Mesocricetus auratus OX=10036 GN=Rhoc PE=4 SV=1
tr|A0A3Q0D7X2|A0A3Q0D7X2_MESAU	21	3	29052500	13492500	2.15323	19296	60S ribosomal protein L11 OS=Mesocricetus auratus OX=10036 GN=Rpl11 PE=3 SV=1
tr|A0A1U7QV25|A0A1U7QV25_MESAU	44	4	26707500	12410000	2.1521	13029	40S ribosomal protein S26 OS=Mesocricetus auratus OX=10036 GN=Rps26 PE=3 SV=1
tr|A0A3Q0CFL5|A0A3Q0CFL5_MESAU	9	5	12867500	5982500	2.15086	69035	eukaryotic translation initiation factor 4B OS=Mesocricetus auratus OX=10036 GN=Eif4b PE=4 SV=1
tr|A0A1U7QU19|A0A1U7QU19_MESAU	77	12	30190000	14057500	2.14761	50055	Tubulin beta chain OS=Mesocricetus auratus OX=10036 GN=Tubb6 PE=3 SV=1
tr|A0A1U8CRR4|A0A1U8CRR4_MESAU	79	12	66625000	31030000	2.14712	26939	Chloride intracellular channel protein OS=Mesocricetus auratus OX=10036 GN=Clic1 PE=3 SV=1
tr|A0A1U7QTG4|A0A1U7QTG4_MESAU	57	7	59525000	27818000	2.1398	12784	60S ribosomal protein L30 OS=Mesocricetus auratus OX=10036 GN=Rpl30 PE=3 SV=1
tr|A0A1U7Q712|A0A1U7Q712_MESAU	71	13	17975000	8407500	2.13797	24863	peroxiredoxin-6 OS=Mesocricetus auratus OX=10036 GN=Prdx6 PE=4 SV=1
tr|A0A3Q0CJ34|A0A3Q0CJ34_MESAU	65	1	8937500	4182500	2.13688	44511	Phosphoglycerate kinase OS=Mesocricetus auratus OX=10036 GN=LOC110340293 PE=3 SV=1
tr|A0A3Q0D6Q7|A0A3Q0D6Q7_MESAU	13	1	2015000	943500	2.13567	21251	AP complex subunit sigma OS=Mesocricetus auratus OX=10036 GN=Ap1s1 PE=3 SV=1
tr|A0A3Q0CWL9|A0A3Q0CWL9_MESAU	12	3	13367500	6261000	2.13504	30588	carbonyl reductase [NADPH] 3 OS=Mesocricetus auratus OX=10036 GN=LOC106021442 PE=3 SV=1
tr|A0A1U7QVT5|A0A1U7QVT5_MESAU	18	10	8502500	3983250	2.13456	87058	kin of IRRE-like protein 1 isoform X3 OS=Mesocricetus auratus OX=10036 GN=Kirrel PE=4 SV=1
tr|A0A1U7QDJ8|A0A1U7QDJ8_MESAU	2	2	24510000	11487500	2.13362	98227	Reticulon OS=Mesocricetus auratus OX=10036 GN=Rtn3 PE=4 SV=1
tr|A0A1U7QQD7|A0A1U7QQD7_MESAU	41	18	28292500	13274500	2.13134	61104	copine-2 OS=Mesocricetus auratus OX=10036 GN=Cpne2 PE=4 SV=1
tr|A0A1U7QWH1|A0A1U7QWH1_MESAU	36	3	9982500	4697500	2.12507	12861	myotrophin OS=Mesocricetus auratus OX=10036 GN=Mtpn PE=4 SV=1
P51640|G3P_MESAU	48	6	182350000	86222500	2.11488	33532	Glyceraldehyde-3-phosphate dehydrogenase (Fragment) OS=Mesocricetus auratus OX=10036 GN=GAPDH PE=2 SV=1
tr|A0A1U7Q662|A0A1U7Q662_MESAU	42	13	11232500	5313750	2.11386	52767	cytosolic non-specific dipeptidase OS=Mesocricetus auratus OX=10036 GN=Cndp2 PE=4 SV=1
tr|A0A1U7QKR5|A0A1U7QKR5_MESAU	35	7	12157500	5758750	2.11114	48979	septin-11 isoform X2 OS=Mesocricetus auratus OX=10036 GN=Sept11 PE=3 SV=1
tr|A0A3Q0CKL9|A0A3Q0CKL9_MESAU	16	6	117650000	55750000	2.11031	69004	keratin type II cytoskeletal 2 epidermal isoform X3 OS=Mesocricetus auratus OX=10036 GN=Krt2 PE=3 SV=1
tr|A0A1U8CZP3|A0A1U8CZP3_MESAU	58	8	34405000	16312500	2.10912	115698	filamin-A OS=Mesocricetus auratus OX=10036 GN=Flna PE=4 SV=1
tr|A0A3Q0CEK0|A0A3Q0CEK0_MESAU	14	3	5540000	2632500	2.10446	37982	Secretory carrier-associated membrane protein OS=Mesocricetus auratus OX=10036 GN=Scamp1 PE=3 SV=1
tr|A0A1U7QCU0|A0A1U7QCU0_MESAU	30	3	11310000	5388750	2.09882	14478	nuclear transport factor 2 OS=Mesocricetus auratus OX=10036 GN=Nutf2 PE=4 SV=1
tr|A0A1U8C202|A0A1U8C202_MESAU	7	5	12655000	6038500	2.09572	97124	dystroglycan OS=Mesocricetus auratus OX=10036 GN=Dag1 PE=4 SV=1
tr|A0A1U8C9A2|A0A1U8C9A2_MESAU	22	17	13550000	6488000	2.08847	110391	exportin-2 isoform X2 OS=Mesocricetus auratus OX=10036 GN=Cse1l PE=4 SV=1
tr|A0A1U7QFG5|A0A1U7QFG5_MESAU	44	9	47925000	22975000	2.08596	26805	vesicle transport through interaction with t-SNAREs homolog 1B OS=Mesocricetus auratus OX=10036 GN=Vti1b PE=4 SV=1
tr|A0A3Q0CPL0|A0A3Q0CPL0_MESAU	60	25	49335000	23662500	2.08494	56731	Protein disulfide-isomerase OS=Mesocricetus auratus OX=10036 GN=Pdia3 PE=3 SV=1
tr|A0A1U7QQM6|A0A1U7QQM6_MESAU	7	2	4085000	1968500	2.07518	36542	Calponin OS=Mesocricetus auratus OX=10036 GN=Cnn3 PE=3 SV=1
tr|A0A1U7QJS1|A0A1U7QJS1_MESAU	70	10	239450000	115675000	2.07002	15086	Profilin OS=Mesocricetus auratus OX=10036 GN=Pfn1 PE=3 SV=1
tr|A0A1U8CDT1|A0A1U8CDT1_MESAU	31	6	17917500	8685000	2.06304	31244	transmembrane protein 106B OS=Mesocricetus auratus OX=10036 GN=Tmem106b PE=4 SV=1
tr|A0A3Q0CVR8|A0A3Q0CVR8_MESAU	36	15	15422500	7492500	2.05839	72235	sec1 family domain-containing protein 1 OS=Mesocricetus auratus OX=10036 GN=Scfd1 PE=3 SV=1
tr|A0A1U8C158|A0A1U8C158_MESAU	17	8	6128000	2978775	2.05722	72915	ATP-binding cassette sub-family G member 2 OS=Mesocricetus auratus OX=10036 GN=LOC101828289 PE=4 SV=1
tr|A0A1U7QWL1|A0A1U7QWL1_MESAU	24	12	18725000	9111500	2.0551	56421	dnaJ homolog subfamily C member 7 OS=Mesocricetus auratus OX=10036 GN=Dnajc7 PE=4 SV=1
tr|A0A1U8CEK0|A0A1U8CEK0_MESAU	21	1	4855500	2382500	2.03799	35744	peptidyl-prolyl cis-trans isomerase A-like OS=Mesocricetus auratus OX=10036 GN=LOC106022166 PE=4 SV=2
tr|A0A1U7QPZ7|A0A1U7QPZ7_MESAU	39	7	7912500	3892950	2.03252	28108	UPF0568 protein C14orf166 homolog OS=Mesocricetus auratus OX=10036 GN=CUNH14orf166 PE=4 SV=1
tr|A0A3Q0CYD2|A0A3Q0CYD2_MESAU	22	10	7245000	3565000	2.03226	77925	SH3 domain-containing kinase-binding protein 1 OS=Mesocricetus auratus OX=10036 GN=Sh3kbp1 PE=4 SV=1
tr|A0A3Q0CUU0|A0A3Q0CUU0_MESAU	19	14	9152500	4506000	2.03118	101126	C-1-tetrahydrofolate synthase cytoplasmic OS=Mesocricetus auratus OX=10036 GN=Mthfd1 PE=3 SV=1
tr|A0A1U8BR82|A0A1U8BR82_MESAU	26	9	26327500	12965000	2.03066	46811	eukaryotic initiation factor 4A-III OS=Mesocricetus auratus OX=10036 GN=Eif4a3 PE=3 SV=1
tr|A0A3Q0CQF6|A0A3Q0CQF6_MESAU	16	4	7277500	3595000	2.02434	33234	Ubiquitin carboxyl-terminal hydrolase OS=Mesocricetus auratus OX=10036 GN=Uchl3 PE=3 SV=1
tr|A0A1U7QJX2|A0A1U7QJX2_MESAU	34	1	1908750	943500	2.02305	12691	vesicle-associated membrane protein 2 OS=Mesocricetus auratus OX=10036 GN=Vamp2 PE=4 SV=1
tr|A0A1U7R3E7|A0A1U7R3E7_MESAU	14	6	5332500	2640000	2.01989	65824	histone-arginine methyltransferase CARM1 OS=Mesocricetus auratus OX=10036 GN=Carm1 PE=3 SV=2
tr|A0A1U8C7Z7|A0A1U8C7Z7_MESAU	48	10	10762500	5346750	2.01291	36488	Eukaryotic translation initiation factor 3 subunit I OS=Mesocricetus auratus OX=10036 GN=Eif3i PE=3 SV=1
tr|A0A1U7RCP6|A0A1U7RCP6_MESAU	6	2	4835000	2404000	2.01123	44121	ras-related GTP-binding protein C OS=Mesocricetus auratus OX=10036 GN=Rragc PE=4 SV=1
tr|A0A3Q0CY28|A0A3Q0CY28_MESAU	3	5	5172500	2579500	2.00523	315284	teneurin-4 OS=Mesocricetus auratus OX=10036 GN=Tenm4 PE=4 SV=1
tr|A0A1U7RFD8|A0A1U7RFD8_MESAU	20	5	12055000	6012500	2.00499	24980	vesicle-associated membrane protein 7 OS=Mesocricetus auratus OX=10036 GN=Vamp7 PE=3 SV=1
tr|A0A3Q0CXR0|A0A3Q0CXR0_MESAU	31	9	12147500	6067500	2.00206	39907	casein kinase I isoform X3 OS=Mesocricetus auratus OX=10036 GN=Csnk1a1 PE=3 SV=1
tr|A0A1U7QN23|A0A1U7QN23_MESAU	26	5	11810000	5912500	1.99746	28608	acidic leucine-rich nuclear phosphoprotein 32 family member A isoform X2 OS=Mesocricetus auratus OX=10036 GN=Anp32a PE=4 SV=1
tr|A0A1U7QCJ6|A0A1U7QCJ6_MESAU	22	3	47225000	23667500	1.99535	13767	40S ribosomal protein S25 OS=Mesocricetus auratus OX=10036 GN=Rps25 PE=3 SV=1
tr|A0A1U7QTL0|A0A1U7QTL0_MESAU	64	35	34800000	17470000	1.99199	89322	transitional endoplasmic reticulum ATPase OS=Mesocricetus auratus OX=10036 GN=Vcp PE=3 SV=1
tr|A0A1U7RAQ3|A0A1U7RAQ3_MESAU	52	16	47140000	23665000	1.99197	42422	protein arginine N-methyltransferase 1 isoform X1 OS=Mesocricetus auratus OX=10036 GN=Prmt1 PE=3 SV=1
tr|A0A1U7QSX8|A0A1U7QSX8_MESAU	37	25	65725000	33000000	1.99167	74039	lamin OS=Mesocricetus auratus OX=10036 GN=Lmna PE=3 SV=1
tr|A0A1U7R001|A0A1U7R001_MESAU	37	5	21015000	10570000	1.98817	26600	Eukaryotic translation initiation factor 6 OS=Mesocricetus auratus OX=10036 GN=Eif6 PE=3 SV=1
tr|A0A1U7QQD5|A0A1U7QQD5_MESAU	42	5	6462000	3254000	1.98586	22385	GTP-binding protein SAR1a OS=Mesocricetus auratus OX=10036 GN=Sar1a PE=3 SV=1
tr|A0A1U7RFM2|A0A1U7RFM2_MESAU	15	3	5292750	2676000	1.97786	33711	AP-1 complex-associated regulatory protein OS=Mesocricetus auratus OX=10036 GN=Ap1ar PE=4 SV=2
tr|A0A3Q0CW78|A0A3Q0CW78_MESAU	23	5	6820000	3452500	1.97538	33690	protein MEMO1 OS=Mesocricetus auratus OX=10036 GN=Memo1 PE=3 SV=1
tr|A0A3Q0D0G2|A0A3Q0D0G2_MESAU	12	6	6857500	3475000	1.97338	78491	TBC1 domain family member 23 OS=Mesocricetus auratus OX=10036 GN=Tbc1d23 PE=4 SV=1
tr|A0A3Q0CSU5|A0A3Q0CSU5_MESAU	52	12	12405000	6297500	1.96983	31606	thioredoxin-like protein 1 isoform X2 OS=Mesocricetus auratus OX=10036 GN=Txnl1 PE=4 SV=1
tr|A0A1U7Q9F2|A0A1U7Q9F2_MESAU	55	14	289750000	147275000	1.96741	50130	Elongation factor 1-alpha OS=Mesocricetus auratus OX=10036 GN=Eef1a1 PE=3 SV=1
tr|A0A1U7R2F4|A0A1U7R2F4_MESAU	40	7	16600000	8437500	1.96741	24712	protein FAM3C isoform X1 OS=Mesocricetus auratus OX=10036 GN=Fam3c PE=4 SV=1
tr|A0A1U7QDF2|A0A1U7QDF2_MESAU	16	5	6930000	3527500	1.96456	55239	pre-mRNA-processing factor 19 isoform X2 OS=Mesocricetus auratus OX=10036 GN=Prpf19 PE=4 SV=1
tr|A0A1U8CJG6|A0A1U8CJG6_MESAU	9	1	5795000	2952750	1.96258	18344	Epithelial membrane protein 3 OS=Mesocricetus auratus OX=10036 GN=Emp3 PE=3 SV=1
tr|A0A1U7RA66|A0A1U7RA66_MESAU	76	7	97350000	49650000	1.96073	22187	ras-related protein Rab-1B OS=Mesocricetus auratus OX=10036 GN=LOC101839987 PE=4 SV=2
tr|A0A1U7QXX1|A0A1U7QXX1_MESAU	8	2	5092500	2620000	1.9437	43086	DAZ-associated protein 1 isoform X4 OS=Mesocricetus auratus OX=10036 GN=Dazap1 PE=4 SV=1
tr|A0A3Q0CJ53|A0A3Q0CJ53_MESAU	7	6	13830000	7153000	1.93345	108048	tubulin-specific chaperone D OS=Mesocricetus auratus OX=10036 GN=Tbcd PE=4 SV=1
tr|A0A1U8BPW9|A0A1U8BPW9_MESAU	20	10	30620000	15837500	1.93339	59823	prosaposin isoform X3 OS=Mesocricetus auratus OX=10036 GN=Psap PE=4 SV=1
tr|A0A1U7QJF3|A0A1U7QJF3_MESAU	9	6	257250000	133250000	1.93058	64865	keratin type II cytoskeletal 1 OS=Mesocricetus auratus OX=10036 GN=Krt1 PE=3 SV=1
tr|A0A1U7QNG0|A0A1U7QNG0_MESAU	14	3	11122500	5765000	1.92931	23554	ran-specific GTPase-activating protein OS=Mesocricetus auratus OX=10036 GN=Ranbp1 PE=4 SV=1
tr|A0A1U8BSZ7|A0A1U8BSZ7_MESAU	7	9	6267750	3260750	1.92218	205668	plexin-B2 OS=Mesocricetus auratus OX=10036 GN=Plxnb2 PE=4 SV=1
tr|A0A1U7QTS8|A0A1U7QTS8_MESAU	9	2	9912500	5160000	1.92103	57207	Alpha-amylase OS=Mesocricetus auratus OX=10036 GN=LOC101835292 PE=3 SV=1
tr|A0A1U8CHN2|A0A1U8CHN2_MESAU	19	7	12662500	6592500	1.92074	53204	Coronin OS=Mesocricetus auratus OX=10036 GN=Coro1c PE=3 SV=1
tr|A0A1U7Q8G2|A0A1U7Q8G2_MESAU	42	12	35175000	18330000	1.91899	36157	eukaryotic translation initiation factor 2 subunit 1 OS=Mesocricetus auratus OX=10036 GN=Eif2s1 PE=4 SV=1
tr|A0A1U7RAY9|A0A1U7RAY9_MESAU	35	7	52475000	27385000	1.91619	24831	Ribosomal protein OS=Mesocricetus auratus OX=10036 GN=Rpl10a PE=3 SV=1
tr|A0A1U8BJX8|A0A1U8BJX8_MESAU	16	8	15890000	8302500	1.91388	62976	transmembrane protein 87B isoform X2 OS=Mesocricetus auratus OX=10036 GN=Tmem87b PE=4 SV=1
tr|A0A1U8CDS3|A0A1U8CDS3_MESAU	31	8	11030000	5767500	1.91244	29191	ras-related protein Rab-34 isoform X2 OS=Mesocricetus auratus OX=10036 GN=Rab34 PE=4 SV=1
tr|A0A1U8C827|A0A1U8C827_MESAU	39	6	13320000	6972500	1.91036	21820	vesicle transport through interaction with t-SNAREs homolog 1A isoform X4 OS=Mesocricetus auratus OX=10036 GN=Vti1a PE=4 SV=1
tr|A0A1U7Q2Z2|A0A1U7Q2Z2_MESAU	15	5	10367750	5465000	1.89712	52545	RNA-binding protein FUS isoform X2 OS=Mesocricetus auratus OX=10036 GN=Fus PE=4 SV=1
tr|A0A3Q0DBV5|A0A3Q0DBV5_MESAU	1	1	9175000	4840250	1.89556	240419	unconventional myosin-VIIb OS=Mesocricetus auratus OX=10036 GN=Myo7b PE=3 SV=1
tr|A0A3Q0CIM0|A0A3Q0CIM0_MESAU	27	10	3384750	1787500	1.89357	68252	Acetyltransferase component of pyruvate dehydrogenase complex OS=Mesocricetus auratus OX=10036 GN=Dlat PE=3 SV=1
tr|A0A1U7Q6E2|A0A1U7Q6E2_MESAU	20	14	7957500	4210000	1.89014	101312	transportin-1 OS=Mesocricetus auratus OX=10036 GN=Tnpo1 PE=4 SV=1
tr|A0A1U8CZB0|A0A1U8CZB0_MESAU	27	4	9457500	5011250	1.88725	31630	transcriptional activator protein Pur-beta OS=Mesocricetus auratus OX=10036 GN=Purb PE=4 SV=1
tr|A0A1U7QS77|A0A1U7QS77_MESAU	48	5	21695000	11497500	1.88693	23707	ras-related protein Rab-5B OS=Mesocricetus auratus OX=10036 GN=Rab5b PE=4 SV=1
tr|A0A1U7QXC8|A0A1U7QXC8_MESAU	13	4	5205000	2765000	1.88246	56547	Dynein light intermediate chain OS=Mesocricetus auratus OX=10036 GN=Dync1li1 PE=3 SV=1
tr|A0A1U7QQT0|A0A1U7QQT0_MESAU	19	13	13010000	6932500	1.87667	98236	cytoplasmic aconitate hydratase OS=Mesocricetus auratus OX=10036 GN=Aco1 PE=3 SV=1
tr|A0A1U7QP48|A0A1U7QP48_MESAU	23	6	6815000	3650250	1.867	29506	proteasome activator complex subunit 3 OS=Mesocricetus auratus OX=10036 GN=Psme3 PE=4 SV=1
tr|A0A1U7QHX2|A0A1U7QHX2_MESAU	41	11	22400000	12037500	1.86085	35467	PDZ and LIM domain protein 4 isoform X1 OS=Mesocricetus auratus OX=10036 GN=Pdlim4 PE=4 SV=1
tr|A0A1U7QYQ1|A0A1U7QYQ1_MESAU	20	9	15332500	8244250	1.85978	66728	thioredoxin reductase 1 cytoplasmic isoform X1 OS=Mesocricetus auratus OX=10036 GN=Txnrd1 PE=3 SV=1
tr|A0A1U7QA51|A0A1U7QA51_MESAU	43	6	28302500	15230000	1.85834	21839	60S ribosomal protein L9 OS=Mesocricetus auratus OX=10036 GN=Rpl9 PE=4 SV=1
tr|A0A3Q0CMH7|A0A3Q0CMH7_MESAU	30	12	10555000	5690000	1.85501	87505	Non-specific serine/threonine protein kinase OS=Mesocricetus auratus OX=10036 GN=Mark2 PE=4 SV=1
tr|A0A1U7RF83|A0A1U7RF83_MESAU	39	15	22800000	12295000	1.85441	51419	integrin-linked protein kinase OS=Mesocricetus auratus OX=10036 GN=Ilk PE=4 SV=1
tr|A0A1U8BQN9|A0A1U8BQN9_MESAU	19	7	88675000	47910000	1.85087	44538	neuroplastin isoform X1 OS=Mesocricetus auratus OX=10036 GN=Nptn PE=4 SV=1
tr|A0A1U8BE57|A0A1U8BE57_MESAU	14	6	4082500	2206000	1.85063	66462	Sorting nexin OS=Mesocricetus auratus OX=10036 GN=Snx9 PE=3 SV=2
tr|A0A1U7R2T5|A0A1U7R2T5_MESAU	19	5	13225000	7147500	1.8503	33546	four and a half LIM domains protein 1 isoform X4 OS=Mesocricetus auratus OX=10036 GN=Fhl1 PE=4 SV=1
tr|A0A1U7Q9W9|A0A1U7Q9W9_MESAU	25	12	9086000	4917000	1.84787	57511	histidine--tRNA ligase cytoplasmic OS=Mesocricetus auratus OX=10036 GN=Hars PE=3 SV=2
tr|A0A1U7QUX4|A0A1U7QUX4_MESAU	27	10	14012500	7624500	1.83783	56653	Vacuolar proton pump subunit B OS=Mesocricetus auratus OX=10036 GN=Atp6v1b2 PE=3 SV=1
tr|A0A3Q0CQK6|A0A3Q0CQK6_MESAU	28	15	7970000	4349000	1.83261	80477	prolyl endopeptidase OS=Mesocricetus auratus OX=10036 GN=Prep PE=4 SV=1
tr|A0A1U7R6X6|A0A1U7R6X6_MESAU	13	8	7467750	4085250	1.82798	85194	procollagen-lysine 2-oxoglutarate 5-dioxygenase 2 isoform X2 OS=Mesocricetus auratus OX=10036 GN=Plod2 PE=4 SV=1
tr|A0A1U7RFN8|A0A1U7RFN8_MESAU	20	7	7120000	3898000	1.82658	63982	heterogeneous nuclear ribonucleoprotein L isoform X2 OS=Mesocricetus auratus OX=10036 GN=Hnrnpl PE=4 SV=1
tr|A0A1U7R7S2|A0A1U7R7S2_MESAU	15	4	7747500	4254500	1.82101	54689	non-POU domain-containing octamer-binding protein OS=Mesocricetus auratus OX=10036 GN=Nono PE=4 SV=1
tr|A0A1U7R8K2|A0A1U7R8K2_MESAU	34	9	10327500	5672500	1.82063	36955	mitotic checkpoint protein BUB3 OS=Mesocricetus auratus OX=10036 GN=Bub3 PE=4 SV=1
tr|A0A1U7R045|A0A1U7R045_MESAU	15	2	4335000	2392500	1.81191	22718	ras-related protein Rab-9B OS=Mesocricetus auratus OX=10036 GN=Rab9b PE=4 SV=1
tr|A0A1U7QCY5|A0A1U7QCY5_MESAU	31	11	29552500	16311250	1.81179	46234	Aspartate aminotransferase OS=Mesocricetus auratus OX=10036 GN=Got1 PE=4 SV=1
tr|A0A1U8CBH0|A0A1U8CBH0_MESAU	31	5	16067500	8882500	1.80889	23414	nascent polypeptide-associated complex subunit alpha OS=Mesocricetus auratus OX=10036 GN=LOC101829818 PE=4 SV=1
tr|A0A1U7QUS7|A0A1U7QUS7_MESAU	42	10	50200000	27825000	1.80413	31129	syntaxin-12 OS=Mesocricetus auratus OX=10036 GN=Stx12 PE=3 SV=1
tr|A0A1U7QIH6|A0A1U7QIH6_MESAU	30	8	6772500	3754250	1.80396	38482	serine-threonine kinase receptor-associated protein OS=Mesocricetus auratus OX=10036 GN=Strap PE=4 SV=1
tr|A0A1U7Q3G6|A0A1U7Q3G6_MESAU	18	8	10237500	5687500	1.8	61056	Beta-hexosaminidase OS=Mesocricetus auratus OX=10036 GN=Hexb PE=3 SV=1
tr|A0A1U7Q5W8|A0A1U7Q5W8_MESAU	33	7	6862500	3812500	1.8	35999	PDZ and LIM domain protein 1 OS=Mesocricetus auratus OX=10036 GN=Pdlim1 PE=4 SV=1
tr|A0A1U7Q626|A0A1U7Q626_MESAU	27	7	47957500	26662500	1.79869	36474	Malate dehydrogenase OS=Mesocricetus auratus OX=10036 GN=Mdh1 PE=3 SV=1
tr|A0A1U7QZY3|A0A1U7QZY3_MESAU	34	15	13205000	7362500	1.79355	60154	Golgi resident protein GCP60 OS=Mesocricetus auratus OX=10036 GN=Acbd3 PE=4 SV=1
tr|A0A1U7QJW9|A0A1U7QJW9_MESAU	29	5	21882500	12230000	1.78925	22937	Peptidyl-prolyl cis-trans isomerase OS=Mesocricetus auratus OX=10036 GN=Ppic PE=3 SV=1
tr|A0A1U7QM01|A0A1U7QM01_MESAU	59	2	22515000	12590500	1.78825	17965	ubiquitin-40S ribosomal protein S27a OS=Mesocricetus auratus OX=10036 GN=Rps27a PE=4 SV=1
tr|A0A3Q0DAU5|A0A3Q0DAU5_MESAU	13	8	6392500	3577500	1.78686	109961	zinc finger CCCH-type antiviral protein 1 OS=Mesocricetus auratus OX=10036 GN=Zc3hav1 PE=4 SV=1
tr|A0A3Q0D153|A0A3Q0D153_MESAU	39	7	16190000	9112500	1.77668	29882	LIM and SH3 domain protein 1 OS=Mesocricetus auratus OX=10036 GN=Lasp1 PE=4 SV=1
tr|A0A1U7QMV7|A0A1U7QMV7_MESAU	4	1	3122500	1757500	1.77667	36003	BCL2/adenovirus E1B 19 kDa protein-interacting protein 2 isoform X5 OS=Mesocricetus auratus OX=10036 GN=Bnip2 PE=4 SV=1
tr|A0A1U7QA84|A0A1U7QA84_MESAU	14	14	4735000	2676500	1.7691	144835	protein flightless-1 homolog isoform X2 OS=Mesocricetus auratus OX=10036 GN=Flii PE=4 SV=1
tr|A0A1U7QDE4|A0A1U7QDE4_MESAU	8	2	2329750	1318750	1.76664	49376	Histone acetyltransferase type B catalytic subunit OS=Mesocricetus auratus OX=10036 GN=Hat1 PE=3 SV=1
tr|A0A1U7QWJ0|A0A1U7QWJ0_MESAU	14	2	1536750	870500	1.76536	22659	ADP-ribosylation factor-related protein 1 OS=Mesocricetus auratus OX=10036 GN=Arfrp1 PE=4 SV=1
tr|A0A1U8BYF8|A0A1U8BYF8_MESAU	28	4	7355000	4168500	1.76442	19636	cytochrome c oxidase subunit 4 isoform 1 mitochondrial OS=Mesocricetus auratus OX=10036 GN=LOC101839655 PE=4 SV=1
tr|A0A1U8BR45|A0A1U8BR45_MESAU	15	16	33232500	18862250	1.76185	149931	ATP-dependent RNA helicase A OS=Mesocricetus auratus OX=10036 GN=Dhx9 PE=4 SV=1
tr|A0A3Q0D509|A0A3Q0D509_MESAU	45	16	50825000	29000000	1.75259	34360	60S acidic ribosomal protein P0 OS=Mesocricetus auratus OX=10036 GN=Rplp0 PE=3 SV=1
tr|A0A1U7QWP1|A0A1U7QWP1_MESAU	19	3	9055000	5175000	1.74976	28490	synaptophysin-like protein 1 OS=Mesocricetus auratus OX=10036 GN=Sypl1 PE=4 SV=1
tr|A0A3Q0CZ94|A0A3Q0CZ94_MESAU	29	5	25875000	14807500	1.74743	21724	SPRY domain-containing protein 7 OS=Mesocricetus auratus OX=10036 GN=Spryd7 PE=4 SV=1
tr|A0A1U7Q8Y2|A0A1U7Q8Y2_MESAU	21	3	17407500	10050000	1.73209	32528	heterogeneous nuclear ribonucleoprotein D0 isoform X3 OS=Mesocricetus auratus OX=10036 GN=Hnrnpd PE=4 SV=1
tr|A0A1U8BV28|A0A1U8BV28_MESAU	57	14	55200000	31875000	1.73176	46154	eukaryotic initiation factor 4A-I OS=Mesocricetus auratus OX=10036 GN=Eif4a1 PE=3 SV=2
tr|A0A1U8C7F2|A0A1U8C7F2_MESAU	50	9	41050000	23855000	1.72081	19929	protein DJ-1 isoform X2 OS=Mesocricetus auratus OX=10036 GN=Park7 PE=4 SV=1
tr|A0A1U8CAL6|A0A1U8CAL6_MESAU	42	1	3102500	1807500	1.71646	9477	40S ribosomal protein S27 OS=Mesocricetus auratus OX=10036 GN=Rps27l PE=3 SV=1
tr|A0A3Q0CY40|A0A3Q0CY40_MESAU	5	3	10417500	6090000	1.71059	101693	microtubule-associated protein 6 OS=Mesocricetus auratus OX=10036 GN=Map6 PE=4 SV=1
tr|A0A3Q0CFI9|A0A3Q0CFI9_MESAU	36	4	24330000	14232500	1.70947	26405	tropomyosin alpha-4 chain isoform X2 OS=Mesocricetus auratus OX=10036 GN=Tpm4 PE=3 SV=1
tr|A0A1U7R5R2|A0A1U7R5R2_MESAU	52	18	61900000	36220000	1.709	54493	Fascin OS=Mesocricetus auratus OX=10036 GN=Fscn1 PE=3 SV=1
tr|A0A3Q0DE74|A0A3Q0DE74_MESAU	6	3	2337500	1371000	1.70496	99260	E3 ubiquitin-protein ligase OS=Mesocricetus auratus OX=10036 GN=Itch PE=4 SV=1
tr|A0A1U7QSJ0|A0A1U7QSJ0_MESAU	12	7	23902500	14030000	1.70367	78610	nicastrin OS=Mesocricetus auratus OX=10036 GN=Ncstn PE=4 SV=1
tr|A0A3Q0DAV2|A0A3Q0DAV2_MESAU	12	4	6587500	3876250	1.69945	66355	myc box-dependent-interacting protein 1 OS=Mesocricetus auratus OX=10036 GN=Bin1 PE=4 SV=1
tr|A0A1U7R3N7|A0A1U7R3N7_MESAU	49	8	86950000	51175000	1.69907	24942	Casein kinase II subunit beta OS=Mesocricetus auratus OX=10036 GN=Csnk2b PE=3 SV=1
tr|A0A3Q0CYZ2|A0A3Q0CYZ2_MESAU	66	6	31610000	18607500	1.69878	16273	40S ribosomal protein S14 OS=Mesocricetus auratus OX=10036 GN=Rps14 PE=3 SV=1
tr|A0A3Q0D7D7|A0A3Q0D7D7_MESAU	52	17	42725000	25175000	1.69712	47371	actin-related protein 3 OS=Mesocricetus auratus OX=10036 GN=Actr3 PE=3 SV=1
tr|A0A1U7QRG0|A0A1U7QRG0_MESAU	57	5	28125000	16572500	1.69709	14759	60S ribosomal protein L22 OS=Mesocricetus auratus OX=10036 GN=Rpl22 PE=4 SV=1
tr|A0A1U7R4E0|A0A1U7R4E0_MESAU	14	2	6060000	3577500	1.69392	26240	Cleavage and polyadenylation specificity factor subunit 5 OS=Mesocricetus auratus OX=10036 GN=Nudt21 PE=3 SV=1
tr|A0A1U7QHA6|A0A1U7QHA6_MESAU	23	5	40275000	23800000	1.69223	31110	cation-dependent mannose-6-phosphate receptor OS=Mesocricetus auratus OX=10036 GN=M6pr PE=4 SV=1
tr|A0A1U7QKB3|A0A1U7QKB3_MESAU	10	2	2364750	1399000	1.69031	25166	transmembrane emp24 domain-containing protein 3 OS=Mesocricetus auratus OX=10036 GN=Tmed3 PE=3 SV=1
tr|A0A3Q0D861|A0A3Q0D861_MESAU	63	4	28825000	17057500	1.68987	38504	Serine/threonine-protein phosphatase OS=Mesocricetus auratus OX=10036 GN=Ppp1cc PE=3 SV=1
tr|A0A1U8BI71|A0A1U8BI71_MESAU	30	4	7047500	4175000	1.68802	42614	alpha-centractin OS=Mesocricetus auratus OX=10036 GN=Actr1a PE=3 SV=2
tr|A0A1U8CE63|A0A1U8CE63_MESAU	6	2	1375250	816000	1.68536	65884	ferric-chelate reductase 1 OS=Mesocricetus auratus OX=10036 GN=Frrs1 PE=4 SV=1
tr|A0A1U7R8L7|A0A1U7R8L7_MESAU	35	10	178000000	105670000	1.68449	29447	basigin isoform X1 OS=Mesocricetus auratus OX=10036 GN=Bsg PE=4 SV=1
tr|A0A1U7RGD1|A0A1U7RGD1_MESAU	28	11	8895000	5292500	1.68068	52975	26S proteasome non-ATPase regulatory subunit 12 OS=Mesocricetus auratus OX=10036 GN=Psmd12 PE=4 SV=2
tr|A0A1U7QKI8|A0A1U7QKI8_MESAU	28	4	6197500	3695000	1.67727	20472	ADP-ribosylation factor-like protein 1 OS=Mesocricetus auratus OX=10036 GN=Arl1 PE=3 SV=1
tr|A0A1U7RHW1|A0A1U7RHW1_MESAU	16	11	4490000	2692500	1.6676	103955	coiled-coil and C2 domain-containing protein 1A OS=Mesocricetus auratus OX=10036 GN=Cc2d1a PE=4 SV=1
tr|A0A1U7QIK1|A0A1U7QIK1_MESAU	29	2	8760000	5292500	1.65517	8550	cysteine-rich protein 1 OS=Mesocricetus auratus OX=10036 GN=LOC101822555 PE=4 SV=1
tr|A0A3Q0CL49|A0A3Q0CL49_MESAU	34	10	31650000	19150000	1.65274	35600	syntaxin-8 isoform X2 OS=Mesocricetus auratus OX=10036 GN=Stx8 PE=4 SV=1
P62848|RS24_MESAU	29	3	18860000	11418250	1.65174	15423	40S ribosomal protein S24 OS=Mesocricetus auratus OX=10036 GN=RPS24 PE=3 SV=1
tr|A0A1U8CMQ1|A0A1U8CMQ1_MESAU	25	3	2932000	1779250	1.64789	18007	SUMO-conjugating enzyme UBC9 isoform X1 OS=Mesocricetus auratus OX=10036 GN=Ube2i PE=3 SV=1
tr|A0A1U7Q4F4|A0A1U7Q4F4_MESAU	13	5	7600000	4612000	1.64788	49109	eukaryotic translation initiation factor 5 OS=Mesocricetus auratus OX=10036 GN=Eif5 PE=4 SV=1
tr|A0A1U7Q9T8|A0A1U7Q9T8_MESAU	31	12	36950000	22425000	1.64771	62493	keratin type II cytoskeletal 5 OS=Mesocricetus auratus OX=10036 GN=LOC101834526 PE=3 SV=1
tr|A0A1U7QS96|A0A1U7QS96_MESAU	46	6	33997500	20775000	1.63646	18721	prostaglandin E synthase 3 OS=Mesocricetus auratus OX=10036 GN=Ptges3 PE=4 SV=1
tr|A0A1U7QQ48|A0A1U7QQ48_MESAU	20	4	4225000	2589000	1.6319	25670	UMP-CMP kinase OS=Mesocricetus auratus OX=10036 GN=Cmpk1 PE=3 SV=2
tr|A0A1U7Q424|A0A1U7Q424_MESAU	16	2	24600000	15075000	1.63184	62518	keratin type II cytoskeletal 2 oral OS=Mesocricetus auratus OX=10036 GN=LOC101837044 PE=3 SV=1
tr|Q812A7|Q812A7_MESAU	9	2	5100000	3147250	1.62046	37234	Cathepsin L OS=Mesocricetus auratus OX=10036 GN=Ctsv PE=2 SV=1
tr|A0A1U7R0U8|A0A1U7R0U8_MESAU	28	8	18736250	11571250	1.61921	47425	Aspartate aminotransferase OS=Mesocricetus auratus OX=10036 GN=Got2 PE=4 SV=1
tr|A0A1U7R304|A0A1U7R304_MESAU	10	3	3997250	2471250	1.6175	38245	eukaryotic translation initiation factor 2 subunit 2 OS=Mesocricetus auratus OX=10036 GN=Eif2s2 PE=4 SV=1
tr|A0A3Q0D066|A0A3Q0D066_MESAU	6	5	4742500	2947500	1.60899	124020	transcriptional repressor NF-X1 OS=Mesocricetus auratus OX=10036 GN=Nfx1 PE=4 SV=1
tr|A0A1U7RE46|A0A1U7RE46_MESAU	33	9	12590000	7845000	1.60484	36169	ELAV-like protein OS=Mesocricetus auratus OX=10036 GN=Elavl1 PE=3 SV=1
tr|A0A1U7Q438|A0A1U7Q438_MESAU	14	7	21387500	13330000	1.60446	67931	Replication protein A subunit OS=Mesocricetus auratus OX=10036 GN=Rpa1 PE=3 SV=1
tr|A0A1U7QNT2|A0A1U7QNT2_MESAU	37	3	8580000	5355000	1.60224	42132	RNA binding motif protein X-linked-like-1 OS=Mesocricetus auratus OX=10036 GN=LOC101831331 PE=4 SV=1
tr|A0A3Q0D6L6|A0A3Q0D6L6_MESAU	43	10	21585000	13502500	1.59859	36189	aldo-keto reductase family 1 member B10 OS=Mesocricetus auratus OX=10036 GN=Akr1b10 PE=4 SV=1
tr|A0A1U7QQS2|A0A1U7QQS2_MESAU	28	4	24277500	15202500	1.59694	19815	protein tyrosine phosphatase type IVA 1 OS=Mesocricetus auratus OX=10036 GN=Ptp4a1 PE=4 SV=2
tr|A0A1U7Q805|A0A1U7Q805_MESAU	19	11	11105000	6955000	1.59669	77996	Kinesin-like protein OS=Mesocricetus auratus OX=10036 GN=Kif2a PE=3 SV=1
P97280|ITIH3_MESAU	8	6	55695000	34890000	1.5963	99018	Inter-alpha-trypsin inhibitor heavy chain H3 OS=Mesocricetus auratus OX=10036 GN=ITIH3 PE=1 SV=1
tr|A0A3Q0CNF3|A0A3Q0CNF3_MESAU	9	4	15350000	9620000	1.59563	68492	RNA-binding protein EWS OS=Mesocricetus auratus OX=10036 GN=Ewsr1 PE=4 SV=1
tr|A0A3Q0D4M6|A0A3Q0D4M6_MESAU	27	4	8705000	5480000	1.5885	32036	LOW QUALITY PROTEIN: heterogeneous nuclear ribonucleoprotein A0 OS=Mesocricetus auratus OX=10036 GN=Hnrnpa0 PE=4 SV=1
tr|A0A3Q0D958|A0A3Q0D958_MESAU	19	4	2683500	1695250	1.58295	37419	cysteine and histidine-rich domain-containing protein 1 OS=Mesocricetus auratus OX=10036 GN=Chordc1 PE=4 SV=1
tr|A0A1U7R8K7|A0A1U7R8K7_MESAU	25	7	12625000	7982500	1.58158	59322	polypyrimidine tract-binding protein 1 OS=Mesocricetus auratus OX=10036 GN=Ptbp1 PE=4 SV=1
tr|A0A1U7QYW5|A0A1U7QYW5_MESAU	5	3	1789000	1132000	1.58039	86543	trafficking protein particle complex subunit 12 OS=Mesocricetus auratus OX=10036 GN=Trappc12 PE=4 SV=1
tr|A0A1U7Q7J7|A0A1U7Q7J7_MESAU	59	7	100425000	63550000	1.58025	23546	ras-related protein Rab-2A OS=Mesocricetus auratus OX=10036 GN=Rab2a PE=4 SV=1
tr|A0A1U7QCT0|A0A1U7QCT0_MESAU	34	9	15292500	9677500	1.58021	40329	V-type proton ATPase subunit OS=Mesocricetus auratus OX=10036 GN=Atp6v0d1 PE=3 SV=1
tr|A0A3Q0D5P7|A0A3Q0D5P7_MESAU	13	7	11458250	7265000	1.57719	54298	Citrate synthase OS=Mesocricetus auratus OX=10036 GN=Cs PE=3 SV=1
tr|A0A1U7QY23|A0A1U7QY23_MESAU	43	15	52000000	32981500	1.57664	47055	Flotillin OS=Mesocricetus auratus OX=10036 GN=Flot2 PE=3 SV=1
tr|A0A1U8BX24|A0A1U8BX24_MESAU	18	4	5595000	3563250	1.5702	34550	26S proteasome non-ATPase regulatory subunit 14 OS=Mesocricetus auratus OX=10036 GN=Psmd14 PE=4 SV=1
tr|A0A1U7QYW6|A0A1U7QYW6_MESAU	7	10	12387500	7891000	1.56983	236491	phosphatidylinositol 4-kinase alpha OS=Mesocricetus auratus OX=10036 GN=Pi4ka PE=3 SV=1
tr|A0A1U7R1X7|A0A1U7R1X7_MESAU	24	5	15130000	9652500	1.56747	25739	Galectin OS=Mesocricetus auratus OX=10036 GN=Lgals3 PE=4 SV=1
tr|A0A1U8C6F1|A0A1U8C6F1_MESAU	16	10	26642500	17011000	1.56619	94571	plakophilin-3 isoform X1 OS=Mesocricetus auratus OX=10036 GN=Pkp3 PE=4 SV=1
tr|A0A3Q0D2U7|A0A3Q0D2U7_MESAU	45	15	73050000	46652500	1.56583	29945	40S ribosomal protein S3a OS=Mesocricetus auratus OX=10036 GN=LOC110342775 PE=3 SV=1
tr|A0A1U7RDJ6|A0A1U7RDJ6_MESAU	69	26	55175000	35268000	1.56445	61149	EH domain-containing protein 2 OS=Mesocricetus auratus OX=10036 GN=Ehd2 PE=3 SV=1
tr|A0A1U7QQT8|A0A1U7QQT8_MESAU	54	23	99175000	63510000	1.56157	59469	T-complex protein 1 subunit eta OS=Mesocricetus auratus OX=10036 GN=Cct7 PE=3 SV=1
tr|A0A1U7QWY4|A0A1U7QWY4_MESAU	1	1	7802500	5015500	1.55568	60933	Katanin p60 ATPase-containing subunit A-like 2 OS=Mesocricetus auratus OX=10036 GN=Katnal2 PE=3 SV=1
tr|A0A1U7Q843|A0A1U7Q843_MESAU	13	1	15457500	9937500	1.55547	58274	keratin type II cytoskeletal cochleal-like OS=Mesocricetus auratus OX=10036 GN=LOC101833730 PE=3 SV=1
tr|A0A1U7QFH5|A0A1U7QFH5_MESAU	47	7	32575000	21010000	1.55045	37512	poly(RC)-binding protein 1 OS=Mesocricetus auratus OX=10036 GN=Pcbp1 PE=4 SV=1
tr|A0A1U7RAV7|A0A1U7RAV7_MESAU	7	2	28755250	18591000	1.54673	33999	small glutamine-rich tetratricopeptide repeat-containing protein alpha isoform X2 OS=Mesocricetus auratus OX=10036 GN=Sgta PE=4 SV=1
tr|A0A1U8C8F5|A0A1U8C8F5_MESAU	13	4	10285000	6685000	1.53852	34507	trans-Golgi network integral membrane protein 2 OS=Mesocricetus auratus OX=10036 GN=Tgoln2 PE=4 SV=1
tr|A0A1U8C2T0|A0A1U8C2T0_MESAU	12	1	11347500	7403750	1.53267	66395	LOW QUALITY PROTEIN: 60 kDa heat shock protein mitochondrial-like OS=Mesocricetus auratus OX=10036 GN=LOC106021236 PE=3 SV=1
tr|A0A1U7Q2V8|A0A1U7Q2V8_MESAU	70	5	123525000	81325000	1.51891	37512	Serine/threonine-protein phosphatase OS=Mesocricetus auratus OX=10036 GN=Ppp1ca PE=3 SV=1
tr|A0A1U7QZN3|A0A1U7QZN3_MESAU	45	9	19915000	13122500	1.51762	27254	ras-related protein Rab-12 OS=Mesocricetus auratus OX=10036 GN=Rab12 PE=4 SV=1
tr|A0A1U7Q2N2|A0A1U7Q2N2_MESAU	3	2	1661250	1095679	1.51618	121126	SH3 and PX domain-containing protein 2A isoform X3 OS=Mesocricetus auratus OX=10036 GN=Sh3pxd2a PE=4 SV=1
tr|A0A1U8BTB6|A0A1U8BTB6_MESAU	5	5	5852500	3861750	1.5155	155182	collagen alpha-1(XVIII) chain isoform X3 OS=Mesocricetus auratus OX=10036 GN=Col18a1 PE=4 SV=1
tr|A0A1U8C630|A0A1U8C630_MESAU	54	14	36625000	24275000	1.50875	40350	casein kinase II subunit alpha' OS=Mesocricetus auratus OX=10036 GN=Csnk2a2 PE=3 SV=1
tr|A0A1U7QJZ7|A0A1U7QJZ7_MESAU	6	4	3937500	2612000	1.50747	271882	talin-2 isoform X2 OS=Mesocricetus auratus OX=10036 GN=Tln2 PE=4 SV=1
tr|A0A1U7QGP1|A0A1U7QGP1_MESAU	11	1	2134500	1416250	1.50715	22410	GTP-binding protein SAR1b OS=Mesocricetus auratus OX=10036 GN=Sar1b PE=3 SV=1
tr|A0A3Q0D655|A0A3Q0D655_MESAU	67	9	65600000	43725000	1.50029	21009	ras-related protein Rab-14 OS=Mesocricetus auratus OX=10036 GN=Rab14 PE=4 SV=1
tr|A0A1U7QU24|A0A1U7QU24_MESAU	13	4	12065000	8077500	1.49366	57922	protein ERGIC-53 OS=Mesocricetus auratus OX=10036 GN=Lman1 PE=4 SV=1
tr|A0A3Q0CHL2|A0A3Q0CHL2_MESAU	25	2	3004000	2023250	1.48474	10804	Small nuclear ribonucleoprotein E OS=Mesocricetus auratus OX=10036 GN=Snrpe PE=3 SV=1
tr|A0A1U7QVD8|A0A1U7QVD8_MESAU	24	6	3822500	2580250	1.48145	48511	drebrin-like protein OS=Mesocricetus auratus OX=10036 GN=Dbnl PE=4 SV=2
tr|A0A1U7RJX1|A0A1U7RJX1_MESAU	19	2	3552500	2400750	1.47975	43389	nucleolysin TIAR OS=Mesocricetus auratus OX=10036 GN=LOC101833993 PE=4 SV=2
tr|A0A3Q0CPZ4|A0A3Q0CPZ4_MESAU	12	1	888250	602625	1.47397	15871	hematological and neurological expressed 1 protein OS=Mesocricetus auratus OX=10036 GN=Jpt1 PE=4 SV=1
tr|A0A3Q0CIH4|A0A3Q0CIH4_MESAU	39	12	11792500	8012500	1.47176	69317	ezrin OS=Mesocricetus auratus OX=10036 GN=Ezr PE=4 SV=1
tr|A0A3Q0CJS9|A0A3Q0CJS9_MESAU	24	13	13667500	9310000	1.46805	63189	ran GTPase-activating protein 1 OS=Mesocricetus auratus OX=10036 GN=Rangap1 PE=4 SV=1
tr|A0A3Q0CKZ3|A0A3Q0CKZ3_MESAU	47	6	48975000	33600000	1.45759	16832	Eukaryotic translation initiation factor 5A OS=Mesocricetus auratus OX=10036 GN=Eif5a PE=3 SV=1
P62496|ERF1_MESAU	20	8	6915000	4747500	1.45656	49031	Eukaryotic peptide chain release factor subunit 1 OS=Mesocricetus auratus OX=10036 GN=ETF1 PE=2 SV=3
tr|A0A1U7Q888|A0A1U7Q888_MESAU	34	9	9970000	6850000	1.45547	40726	NSFL1 cofactor p47 isoform X2 OS=Mesocricetus auratus OX=10036 GN=Nsfl1c PE=4 SV=1
tr|A0A3Q0CWH5|A0A3Q0CWH5_MESAU	35	20	34306250	23683500	1.44853	102409	E3 ubiquitin-protein ligase OS=Mesocricetus auratus OX=10036 GN=Nedd4 PE=4 SV=1
tr|A0A1U7QIA5|A0A1U7QIA5_MESAU	13	3	2890000	2003500	1.44248	34767	syntaxin-16 isoform X4 OS=Mesocricetus auratus OX=10036 GN=Stx16 PE=3 SV=1
tr|A0A1U8CKN9|A0A1U8CKN9_MESAU	54	2	211625000	147125000	1.4384	49988	Tubulin alpha chain OS=Mesocricetus auratus OX=10036 GN=LOC101831620 PE=3 SV=2
tr|A0A3Q0D3Q7|A0A3Q0D3Q7_MESAU	19	7	9910000	6890000	1.43832	50558	rho GTPase-activating protein 1 OS=Mesocricetus auratus OX=10036 GN=Arhgap1 PE=4 SV=1
tr|A0A1U7Q887|A0A1U7Q887_MESAU	38	8	10802500	7547500	1.43127	28510	Golgi SNAP receptor complex member 1 OS=Mesocricetus auratus OX=10036 GN=Gosr1 PE=3 SV=1
tr|A0A3Q0CNT5|A0A3Q0CNT5_MESAU	40	12	44900000	31425000	1.4288	44443	LOW QUALITY PROTEIN: casein kinase II subunit alpha OS=Mesocricetus auratus OX=10036 GN=Csnk2a1 PE=3 SV=1
tr|A0A3Q0D7V9|A0A3Q0D7V9_MESAU	24	17	11820000	8274000	1.42857	102449	Coatomer subunit beta' OS=Mesocricetus auratus OX=10036 GN=Copb2 PE=3 SV=1
tr|A0A3Q0CZQ2|A0A3Q0CZQ2_MESAU	20	7	10895000	7640000	1.42605	56191	sorting nexin-1 isoform X2 OS=Mesocricetus auratus OX=10036 GN=Snx1 PE=4 SV=1
tr|A0A1U7QSL7|A0A1U7QSL7_MESAU	41	3	19835000	13915000	1.42544	16969	RNA-binding protein 3 isoform X1 OS=Mesocricetus auratus OX=10036 GN=Rbm3 PE=4 SV=1
tr|A0A3Q0D3Y9|A0A3Q0D3Y9_MESAU	21	10	10300000	7262250	1.41829	78598	threonine--tRNA ligase cytoplasmic OS=Mesocricetus auratus OX=10036 GN=Tars PE=3 SV=1
tr|A0A1U7QEY9|A0A1U7QEY9_MESAU	34	7	4415000	3122500	1.41393	33808	crk-like protein OS=Mesocricetus auratus OX=10036 GN=Crkl PE=4 SV=1
tr|A0A1U7QJU2|A0A1U7QJU2_MESAU	55	15	15000000	10637250	1.41014	35626	Malate dehydrogenase OS=Mesocricetus auratus OX=10036 GN=Mdh2 PE=3 SV=1
tr|A0A3Q0CR26|A0A3Q0CR26_MESAU	18	3	3209250	2282500	1.40602	25619	serine/arginine-rich splicing factor 7 isoform X4 OS=Mesocricetus auratus OX=10036 GN=Srsf7 PE=4 SV=1
tr|A0A1U7R8N1|A0A1U7R8N1_MESAU	32	6	9922500	7067500	1.40396	27034	tubulin-folding cofactor B OS=Mesocricetus auratus OX=10036 GN=Tbcb PE=4 SV=1
tr|A0A1U7Q4S9|A0A1U7Q4S9_MESAU	17	14	7032500	5031250	1.39776	126927	DNA damage-binding protein 1 isoform X2 OS=Mesocricetus auratus OX=10036 GN=Ddb1 PE=4 SV=1
tr|A0A3Q0CVJ3|A0A3Q0CVJ3_MESAU	20	14	25352500	18171000	1.39522	105507	Eukaryotic translation initiation factor 3 subunit C OS=Mesocricetus auratus OX=10036 GN=LOC101843174 PE=3 SV=1
tr|A0A1U7QLQ1|A0A1U7QLQ1_MESAU	39	3	9055000	6535000	1.38562	8218	60S ribosomal protein L38 OS=Mesocricetus auratus OX=10036 GN=LOC101841064 PE=3 SV=1
tr|A0A1U8BEQ4|A0A1U8BEQ4_MESAU	31	6	12950000	9350000	1.38503	45730	heterogeneous nuclear ribonucleoprotein F OS=Mesocricetus auratus OX=10036 GN=Hnrnpf PE=4 SV=1
tr|A0A1U7R4D1|A0A1U7R4D1_MESAU	31	20	8002500	5780000	1.38452	82387	ATP-dependent RNA helicase DDX1 OS=Mesocricetus auratus OX=10036 GN=Ddx1 PE=4 SV=2
tr|A0A1U8CLA9|A0A1U8CLA9_MESAU	11	6	11235000	8127500	1.38234	58964	protein GPR107 isoform X2 OS=Mesocricetus auratus OX=10036 GN=Gpr107 PE=4 SV=1
tr|A0A1U8BU68|A0A1U8BU68_MESAU	7	2	4310000	3125250	1.37909	34084	5'-AMP-activated protein kinase subunit gamma-1 isoform X3 OS=Mesocricetus auratus OX=10036 GN=Prkag1 PE=4 SV=1
tr|A0A1U7R8I6|A0A1U7R8I6_MESAU	20	1	3827500	2784250	1.3747	10238	putative 60S ribosomal protein L37a OS=Mesocricetus auratus OX=10036 GN=LOC101826129 PE=3 SV=1
tr|A0A1U8BRT1|A0A1U8BRT1_MESAU	36	13	12152500	8842500	1.37433	69239	probable ATP-dependent RNA helicase DDX5 OS=Mesocricetus auratus OX=10036 GN=Ddx5 PE=3 SV=1
tr|A0A1U7RIX6|A0A1U7RIX6_MESAU	32	7	33047500	24103250	1.37108	29533	Proteasome subunit alpha type OS=Mesocricetus auratus OX=10036 GN=LOC101822549 PE=3 SV=2
tr|A0A3Q0CRR0|A0A3Q0CRR0_MESAU	4	4	5922500	4327750	1.36849	100806	hexokinase-1 isoform X3 OS=Mesocricetus auratus OX=10036 GN=Hk1 PE=3 SV=1
tr|A0A1U7R8Z7|A0A1U7R8Z7_MESAU	5	2	3480000	2543500	1.36819	56004	26S proteasome non-ATPase regulatory subunit 5 OS=Mesocricetus auratus OX=10036 GN=Psmd5 PE=4 SV=1
tr|A0A1U7QAU1|A0A1U7QAU1_MESAU	44	22	59907500	43822500	1.36705	57011	Protein disulfide-isomerase OS=Mesocricetus auratus OX=10036 GN=P4hb PE=3 SV=1
tr|A0A3Q0D8D0|A0A3Q0D8D0_MESAU	29	46	19960000	14607500	1.36642	388884	basement membrane-specific heparan sulfate proteoglycan core protein OS=Mesocricetus auratus OX=10036 GN=Hspg2 PE=4 SV=1
tr|A0A1U7QBA3|A0A1U7QBA3_MESAU	21	5	8162250	6002500	1.35981	33452	Biliverdin reductase A OS=Mesocricetus auratus OX=10036 GN=Blvra PE=3 SV=1
tr|A0A3Q0DBY1|A0A3Q0DBY1_MESAU	22	18	70065000	51562500	1.35884	117371	leucyl-cystinyl aminopeptidase OS=Mesocricetus auratus OX=10036 GN=Lnpep PE=4 SV=1
tr|A0A3Q0CVT5|A0A3Q0CVT5_MESAU	24	14	42885000	31699500	1.35286	140263	Calcium-transporting ATPase OS=Mesocricetus auratus OX=10036 GN=Atp2b4 PE=3 SV=1
O35587|TMEDA_MESAU	30	5	9575000	7078000	1.35278	24821	Transmembrane protein Tmp21 OS=Mesocricetus auratus OX=10036 GN=TMED10 PE=1 SV=1
tr|A0A1U7QVS9|A0A1U7QVS9_MESAU	15	4	3357500	2483250	1.35206	38029	Eukaryotic translation initiation factor 3 subunit F OS=Mesocricetus auratus OX=10036 GN=Eif3f PE=3 SV=1
tr|A0A1U8BTE0|A0A1U8BTE0_MESAU	30	9	40200000	29992500	1.34034	38804	heterogeneous nuclear ribonucleoprotein A1 isoform X1 OS=Mesocricetus auratus OX=10036 GN=Hnrnpa1 PE=4 SV=1
tr|A0A3Q0CI06|A0A3Q0CI06_MESAU	15	2	6062500	4535250	1.33675	14771	transmembrane emp24 domain-containing protein 4 OS=Mesocricetus auratus OX=10036 GN=LOC101825465 PE=3 SV=1
tr|A0A1U7QI78|A0A1U7QI78_MESAU	16	1	2445000	1829500	1.33643	12259	Enhancer of rudimentary homolog OS=Mesocricetus auratus OX=10036 GN=Erh PE=3 SV=1
tr|A0A1U7QS82|A0A1U7QS82_MESAU	18	2	5902500	4417500	1.33616	19330	serine/arginine-rich splicing factor 3 OS=Mesocricetus auratus OX=10036 GN=Srsf3 PE=4 SV=1
tr|A0A1U7QUD1|A0A1U7QUD1_MESAU	2	8	4117500	3085000	1.33468	573121	E3 ubiquitin-protein ligase UBR4 isoform X7 OS=Mesocricetus auratus OX=10036 GN=Ubr4 PE=4 SV=1
tr|A0A1U7QW59|A0A1U7QW59_MESAU	49	5	17460000	13145250	1.32824	14865	60S ribosomal protein L23 OS=Mesocricetus auratus OX=10036 GN=Rpl23 PE=3 SV=1
tr|A0A1U8CFN2|A0A1U8CFN2_MESAU	48	7	32652500	24604750	1.32708	26310	Proteasome subunit beta OS=Mesocricetus auratus OX=10036 GN=Psmb1 PE=3 SV=1
tr|A0A3Q0CID7|A0A3Q0CID7_MESAU	44	9	22480000	16947500	1.32645	23879	tumor protein D54 OS=Mesocricetus auratus OX=10036 GN=LOC106022881 PE=4 SV=1
tr|A0A3Q0CML2|A0A3Q0CML2_MESAU	15	5	2958000	2247750	1.31598	86806	Non-specific serine/threonine protein kinase OS=Mesocricetus auratus OX=10036 GN=Mark3 PE=4 SV=1
tr|A0A1U7QJ99|A0A1U7QJ99_MESAU	64	2	130825000	99475000	1.31515	20601	ADP-ribosylation factor 3 OS=Mesocricetus auratus OX=10036 GN=Arf3 PE=3 SV=1
tr|A0A1U7QY16|A0A1U7QY16_MESAU	19	9	30175000	22944225	1.31515	60104	protein FAM234A OS=Mesocricetus auratus OX=10036 GN=Fam234a PE=4 SV=1
tr|A0A1U7Q529|A0A1U7Q529_MESAU	84	2	15587500	11920750	1.30759	11727	60S acidic ribosomal protein P2 isoform X1 OS=Mesocricetus auratus OX=10036 GN=Rplp2 PE=3 SV=1
tr|A0A1U7QKF2|A0A1U7QKF2_MESAU	13	10	9217500	7078750	1.30214	120070	eukaryotic translation initiation factor 4 gamma 2 OS=Mesocricetus auratus OX=10036 GN=Eif4g2 PE=4 SV=1
tr|A0A1U7Q2T3|A0A1U7Q2T3_MESAU	34	8	17227500	13390000	1.28659	39805	syntaxin-5 OS=Mesocricetus auratus OX=10036 GN=Stx5 PE=3 SV=1
tr|A0A3Q0D0G1|A0A3Q0D0G1_MESAU	20	8	17267500	13490000	1.28002	63714	transmembrane protein 87A OS=Mesocricetus auratus OX=10036 GN=Tmem87a PE=4 SV=1
tr|A0A3Q0CJT2|A0A3Q0CJT2_MESAU	22	4	12515000	9810000	1.27574	25504	tumor protein D52 isoform X3 OS=Mesocricetus auratus OX=10036 GN=Tpd52 PE=4 SV=1
tr|A0A3Q0D2N4|A0A3Q0D2N4_MESAU	27	8	8412500	6595000	1.27559	50008	Adenylosuccinate synthetase isozyme 2 OS=Mesocricetus auratus OX=10036 GN=Adss PE=3 SV=1
tr|A0A1U8CK90|A0A1U8CK90_MESAU	19	6	15617500	12250000	1.2749	38534	Secretory carrier-associated membrane protein OS=Mesocricetus auratus OX=10036 GN=Scamp3 PE=3 SV=1
tr|A0A1U7QZC2|A0A1U7QZC2_MESAU	49	4	8747500	6877500	1.2719	12824	eukaryotic translation initiation factor 1b OS=Mesocricetus auratus OX=10036 GN=Eif1b PE=4 SV=1
tr|A0A1U7QSZ1|A0A1U7QSZ1_MESAU	48	5	33790000	26604500	1.27009	17749	ragulator complex protein LAMTOR1 OS=Mesocricetus auratus OX=10036 GN=Lamtor1 PE=4 SV=1
tr|A0A3Q0CWK3|A0A3Q0CWK3_MESAU	6	1	3147500	2517250	1.25037	23619	insulin-like growth factor-binding protein 3 receptor isoform X2 OS=Mesocricetus auratus OX=10036 GN=Tmem219 PE=4 SV=1
tr|A0A1U7Q9G6|A0A1U7Q9G6_MESAU	10	1	1757750	1406750	1.24951	25038	ras-related protein Rab-27A OS=Mesocricetus auratus OX=10036 GN=Rab27a PE=4 SV=1
tr|A0A3Q0CWJ5|A0A3Q0CWJ5_MESAU	8	6	4300000	3447000	1.24746	114791	splicing factor 3B subunit 3 OS=Mesocricetus auratus OX=10036 GN=Sf3b3 PE=4 SV=1
tr|A0A3Q0DA11|A0A3Q0DA11_MESAU	50	3	3450000	2777500	1.24212	18126	low molecular weight phosphotyrosine protein phosphatase isoform X1 OS=Mesocricetus auratus OX=10036 GN=Acp1 PE=4 SV=1
tr|A0A1U7Q629|A0A1U7Q629_MESAU	59	4	75925000	61175000	1.24111	22625	ras-related protein Rab-1A OS=Mesocricetus auratus OX=10036 GN=Rab1a PE=4 SV=1
tr|A0A1U8C8Y8|A0A1U8C8Y8_MESAU	17	4	2158750	1752500	1.23181	46898	ADP-ribosylation factor GTPase-activating protein 1 OS=Mesocricetus auratus OX=10036 GN=Arfgap1 PE=4 SV=2
tr|A0A1U8CIN2|A0A1U8CIN2_MESAU	39	2	14240000	11637500	1.22363	11537	Vesicle-associated membrane protein 3 OS=Mesocricetus auratus OX=10036 GN=Vamp3 PE=2 SV=1
tr|A0A1U7Q273|A0A1U7Q273_MESAU	74	29	1768750000	1451500000	1.21857	41737	actin cytoplasmic 1 OS=Mesocricetus auratus OX=10036 GN=Actb PE=3 SV=1
tr|A0A1U7R4M1|A0A1U7R4M1_MESAU	38	11	7192500	5917500	1.21546	45797	26S protease regulatory subunit 10B OS=Mesocricetus auratus OX=10036 GN=Psmc6 PE=3 SV=1
tr|A0A1U7Q4B3|A0A1U7Q4B3_MESAU	29	8	30325000	25000000	1.213	44670	nucleosome assembly protein 1-like 1 isoform X2 OS=Mesocricetus auratus OX=10036 GN=Nap1l1 PE=3 SV=1
tr|A0A1U7QGQ5|A0A1U7QGQ5_MESAU	7	1	994750	821750	1.21053	24000	all-trans retinoic acid-induced differentiation factor OS=Mesocricetus auratus OX=10036 GN=Atraid PE=4 SV=1
tr|A0A1U7RFQ0|A0A1U7RFQ0_MESAU	28	11	29542500	24420000	1.20977	60988	sorting nexin-27 isoform X1 OS=Mesocricetus auratus OX=10036 GN=Snx27 PE=4 SV=1
tr|A0A3Q0CMK9|A0A3Q0CMK9_MESAU	14	3	3045000	2535000	1.20118	59468	kinesin light chain 1 OS=Mesocricetus auratus OX=10036 GN=Klc1 PE=4 SV=1
tr|Q8K5D5|Q8K5D5_MESAU	67	8	52750000	43925000	1.20091	73210	ATP-dependent RNA helicase DDX3X OS=Mesocricetus auratus OX=10036 GN=DBX PE=2 SV=1
tr|A0A3Q0D521|A0A3Q0D521_MESAU	12	9	15225000	12732500	1.19576	119311	integrin alpha-6 isoform X2 OS=Mesocricetus auratus OX=10036 GN=Itga6 PE=3 SV=1
tr|A0A1U7QEM0|A0A1U7QEM0_MESAU	21	3	5880000	4928750	1.193	37241	ephrin-B2 OS=Mesocricetus auratus OX=10036 GN=Efnb2 PE=3 SV=1
tr|A0A1U8CGG4|A0A1U8CGG4_MESAU	15	11	3932750	3306250	1.18949	113337	partitioning defective 3 homolog isoform X13 OS=Mesocricetus auratus OX=10036 GN=Pard3 PE=4 SV=1
tr|A0A3Q0CSL3|A0A3Q0CSL3_MESAU	30	6	10795000	9135000	1.18172	27141	syntaxin-6 OS=Mesocricetus auratus OX=10036 GN=Stx6 PE=3 SV=1
tr|A0A1U7QTC7|A0A1U7QTC7_MESAU	23	4	6292500	5331750	1.18019	33297	GTP-binding protein OS=Mesocricetus auratus OX=10036 GN=Rrad PE=3 SV=1
tr|A0A1U8CLP4|A0A1U8CLP4_MESAU	25	5	4057500	3455000	1.17438	24064	redox-regulatory protein FAM213A isoform X2 OS=Mesocricetus auratus OX=10036 GN=Fam213a PE=4 SV=1
tr|A0A3Q0D2Z1|A0A3Q0D2Z1_MESAU	11	4	4210000	3618000	1.16363	54509	WASH complex subunit 1 isoform X1 OS=Mesocricetus auratus OX=10036 GN=Washc1 PE=4 SV=1
tr|A0A1U8CXE8|A0A1U8CXE8_MESAU	49	16	87950000	75675000	1.16221	37430	heterogeneous nuclear ribonucleoproteins A2/B1 isoform X1 OS=Mesocricetus auratus OX=10036 GN=Hnrnpa2b1 PE=4 SV=1
tr|A0A3Q0D6L5|A0A3Q0D6L5_MESAU	17	8	19150000	16480000	1.16201	75768	splicing factor proline- and glutamine-rich OS=Mesocricetus auratus OX=10036 GN=Sfpq PE=4 SV=1
tr|A0A3Q0CZT0|A0A3Q0CZT0_MESAU	18	13	166530000	143482500	1.16063	110416	Kinesin-like protein OS=Mesocricetus auratus OX=10036 GN=Kif23 PE=3 SV=1
tr|A0A1U7Q676|A0A1U7Q676_MESAU	60	27	77445000	67332500	1.15019	64693	bifunctional purine biosynthesis protein PURH OS=Mesocricetus auratus OX=10036 GN=Atic PE=3 SV=1
tr|A0A1U7QVC7|A0A1U7QVC7_MESAU	30	4	9262500	8055000	1.14991	22356	synaptobrevin homolog YKT6 OS=Mesocricetus auratus OX=10036 GN=Ykt6 PE=3 SV=1
tr|A0A1U7QBL4|A0A1U7QBL4_MESAU	16	3	4580000	3989000	1.14816	43939	nucleosome assembly protein 1-like 4 isoform X1 OS=Mesocricetus auratus OX=10036 GN=Nap1l4 PE=3 SV=1
tr|A0A1U7QNS8|A0A1U7QNS8_MESAU	14	5	9595000	8380000	1.14499	50804	Carboxypeptidase OS=Mesocricetus auratus OX=10036 GN=Scpep1 PE=3 SV=2
tr|A0A1U7QZN8|A0A1U7QZN8_MESAU	51	7	12840000	11232500	1.14311	19825	myosin regulatory light chain 12B OS=Mesocricetus auratus OX=10036 GN=LOC101844224 PE=4 SV=1
tr|A0A1U7R170|A0A1U7R170_MESAU	30	8	152955000	134015750	1.14132	38476	adenosine kinase isoform X2 OS=Mesocricetus auratus OX=10036 GN=Adk PE=4 SV=1
tr|A0A1U7QU91|A0A1U7QU91_MESAU	10	7	46392500	40780000	1.13763	55290	large neutral amino acids transporter small subunit 1 OS=Mesocricetus auratus OX=10036 GN=Slc7a5 PE=4 SV=1
tr|A0A1U7QD35|A0A1U7QD35_MESAU	14	3	5942500	5224000	1.13754	43265	UV excision repair protein RAD23 homolog B OS=Mesocricetus auratus OX=10036 GN=Rad23b PE=4 SV=1
tr|A0A1U7RE28|A0A1U7RE28_MESAU	33	8	247750000	218175000	1.13556	35661	peptidyl-prolyl cis-trans isomerase A OS=Mesocricetus auratus OX=10036 GN=Ppia PE=4 SV=2
tr|A0A1U7QGC9|A0A1U7QGC9_MESAU	53	19	40750000	35900000	1.1351	50090	PDZ and LIM domain protein 7 isoform X2 OS=Mesocricetus auratus OX=10036 GN=Pdlim7 PE=4 SV=1
tr|A0A1U7QLT2|A0A1U7QLT2_MESAU	17	13	14474000	12772500	1.13322	105631	putative RNA-binding protein 15 OS=Mesocricetus auratus OX=10036 GN=Rbm15 PE=4 SV=1
tr|A0A1U7QG66|A0A1U7QG66_MESAU	7	2	2196000	1974250	1.11232	52304	uridine 5'-monophosphate synthase OS=Mesocricetus auratus OX=10036 GN=Umps PE=3 SV=1
tr|A0A1U7Q9U3|A0A1U7Q9U3_MESAU	9	3	3170000	2857500	1.10936	63710	keratin type II cytoskeletal 1b OS=Mesocricetus auratus OX=10036 GN=Krt77 PE=3 SV=1
tr|A0A1U7QXU2|A0A1U7QXU2_MESAU	33	18	16280000	14792500	1.10056	78067	thimet oligopeptidase OS=Mesocricetus auratus OX=10036 GN=Thop1 PE=3 SV=1
tr|A0A3Q0D1V5|A0A3Q0D1V5_MESAU	23	11	35064750	32137750	1.09108	62834	Tyrosine--tRNA ligase OS=Mesocricetus auratus OX=10036 GN=Yars PE=3 SV=1
tr|A0A3Q0CDL3|A0A3Q0CDL3_MESAU	6	6	5810000	5353250	1.08532	116210	AP-3 complex subunit beta OS=Mesocricetus auratus OX=10036 GN=Ap3b1 PE=3 SV=1
tr|A0A1U7QBS0|A0A1U7QBS0_MESAU	14	3	5170000	4787500	1.0799	34416	serine/threonine-protein kinase 16 OS=Mesocricetus auratus OX=10036 GN=Stk16 PE=4 SV=1
tr|A0A1U7Q9A9|A0A1U7Q9A9_MESAU	14	4	3389500	3148750	1.07646	55692	protein FAM98A isoform X1 OS=Mesocricetus auratus OX=10036 GN=Fam98a PE=4 SV=1
tr|A0A1U7QHE8|A0A1U7QHE8_MESAU	31	16	22885000	21352500	1.07177	70779	CD2-associated protein OS=Mesocricetus auratus OX=10036 GN=Cd2ap PE=4 SV=1
tr|A0A1U7RFF1|A0A1U7RFF1_MESAU	14	4	4465000	4207500	1.0612	41821	minor histocompatibility antigen H13 isoform X1 OS=Mesocricetus auratus OX=10036 GN=Hm13 PE=4 SV=1
tr|A0A1U7QCY9|A0A1U7QCY9_MESAU	9	6	20417500	19247500	1.06079	102056	DNA helicase OS=Mesocricetus auratus OX=10036 GN=Mcm2 PE=3 SV=1
tr|A0A3Q0DDN8|A0A3Q0DDN8_MESAU	1	3	1476500	1394000	1.05918	832005	microtubule-actin cross-linking factor 1 isoform X8 OS=Mesocricetus auratus OX=10036 GN=Macf1 PE=4 SV=1
tr|A0A3Q0D147|A0A3Q0D147_MESAU	37	13	53525000	50600000	1.05781	39666	heterogeneous nuclear ribonucleoprotein A3 OS=Mesocricetus auratus OX=10036 GN=Hnrnpa3 PE=4 SV=1
tr|A0A1U7QGS3|A0A1U7QGS3_MESAU	54	5	9740000	9227500	1.05554	18328	Peptidyl-prolyl cis-trans isomerase OS=Mesocricetus auratus OX=10036 GN=Pin1 PE=4 SV=1
tr|A0A3Q0CVK0|A0A3Q0CVK0_MESAU	62	9	42275000	40117500	1.05378	19527	adenine phosphoribosyltransferase OS=Mesocricetus auratus OX=10036 GN=Aprt PE=3 SV=1
tr|A0A1U7QUC2|A0A1U7QUC2_MESAU	12	6	5392500	5120750	1.05307	82478	cartilage oligomeric matrix protein OS=Mesocricetus auratus OX=10036 GN=Comp PE=4 SV=1
tr|A0A1U7QGQ1|A0A1U7QGQ1_MESAU	35	3	4347500	4165000	1.04382	49199	heterogeneous nuclear ribonucleoprotein H isoform X5 OS=Mesocricetus auratus OX=10036 GN=Hnrnph1 PE=4 SV=1
tr|A0A1U8BQG1|A0A1U8BQG1_MESAU	29	1	3202500	3081750	1.03918	20827	protein FAM219B isoform X2 OS=Mesocricetus auratus OX=10036 GN=Fam219b PE=4 SV=1
tr|A0A1U7QN73|A0A1U7QN73_MESAU	22	15	9140000	8810000	1.03746	88932	cullin-3 OS=Mesocricetus auratus OX=10036 GN=Cul3 PE=3 SV=2
tr|A0A3Q0CFN8|A0A3Q0CFN8_MESAU	4	1	1699500	1642500	1.0347	38628	dnaJ homolog subfamily B member 6 OS=Mesocricetus auratus OX=10036 GN=Dnajb6 PE=4 SV=1
tr|A0A1U8BMV2|A0A1U8BMV2_MESAU	31	6	14807500	14382500	1.02955	28283	cysteine-rich protein 2 isoform X2 OS=Mesocricetus auratus OX=10036 GN=Crip2 PE=4 SV=1
tr|A0A1U7QZM8|A0A1U7QZM8_MESAU	29	18	6972500	6783250	1.0279	105827	26S proteasome non-ATPase regulatory subunit 1 OS=Mesocricetus auratus OX=10036 GN=Psmd1 PE=3 SV=1
tr|A0A1U7RF60|A0A1U7RF60_MESAU	2	1	53150000	51800000	1.02606	60577	LOW QUALITY PROTEIN: keratin type I cytoskeletal 9 OS=Mesocricetus auratus OX=10036 GN=Krt9 PE=3 SV=1
tr|A0A3Q0CF45|A0A3Q0CF45_MESAU	36	7	11662500	11462500	1.01745	31526	NADH-cytochrome b5 reductase OS=Mesocricetus auratus OX=10036 GN=LOC101842045 PE=3 SV=1
tr|A0A1U8C1A5|A0A1U8C1A5_MESAU	9	4	4698000	4632500	1.01414	88918	N-terminal kinase-like protein isoform X2 OS=Mesocricetus auratus OX=10036 GN=Scyl1 PE=4 SV=1
tr|A0A3Q0D978|A0A3Q0D978_MESAU	39	5	13660000	13535000	1.00924	41817	60 kDa heat shock protein mitochondrial OS=Mesocricetus auratus OX=10036 GN=Hspd1 PE=3 SV=1
tr|A0A1U8CU64|A0A1U8CU64_MESAU	5	9	21300000	21117500	1.00864	198992	tight junction protein ZO-1 isoform X7 OS=Mesocricetus auratus OX=10036 GN=Tjp1 PE=3 SV=1
tr|A0A1U7R1X6|A0A1U7R1X6_MESAU	18	6	8712500	8650000	1.00723	44534	TAR DNA-binding protein 43 isoform X1 OS=Mesocricetus auratus OX=10036 GN=Tardbp PE=4 SV=1
tr|A0A1U7Q620|A0A1U7Q620_MESAU	55	23	45150000	44965000	1.00411	58080	T-complex protein 1 subunit delta OS=Mesocricetus auratus OX=10036 GN=Cct4 PE=3 SV=1
tr|A0A3Q0CUC8|A0A3Q0CUC8_MESAU	19	4	2282500	2278250	1.00187	57900	Non-specific serine/threonine protein kinase OS=Mesocricetus auratus OX=10036 GN=Pak2 PE=4 SV=1
tr|A0A1U7QAS8|A0A1U7QAS8_MESAU	40	68	33850000	33850000	1	271581	fatty acid synthase OS=Mesocricetus auratus OX=10036 GN=Fasn PE=4 SV=1
tr|A0A1U8BX22|A0A1U8BX22_MESAU	18	7	6232500	6267500	0.994416	65773	nucleolar protein 56 OS=Mesocricetus auratus OX=10036 GN=Nop56 PE=4 SV=1
tr|A0A1U7R640|A0A1U7R640_MESAU	33	5	23182500	23700000	0.978165	49008	spliceosome RNA helicase DDX39B OS=Mesocricetus auratus OX=10036 GN=Ddx39b PE=4 SV=1
tr|A0A3Q0CMW1|A0A3Q0CMW1_MESAU	12	1	2345000	2400000	0.977083	13170	transmembrane protein 230 OS=Mesocricetus auratus OX=10036 GN=Tmem230 PE=4 SV=1
tr|A0A1U7RA19|A0A1U7RA19_MESAU	5	1	1500000	1549000	0.968367	34639	palmitoyl-protein thioesterase 1 OS=Mesocricetus auratus OX=10036 GN=Ppt1 PE=4 SV=1
tr|A0A1U7QGM7|A0A1U7QGM7_MESAU	19	9	8792500	9117500	0.964354	64286	collagen type IV alpha-3-binding protein OS=Mesocricetus auratus OX=10036 GN=Col4a3bp PE=4 SV=1
tr|A0A3Q0DIG1|A0A3Q0DIG1_MESAU	21	5	13292500	13795000	0.963574	57903	Importin subunit alpha OS=Mesocricetus auratus OX=10036 GN=Kpna4 PE=3 SV=1
tr|A0A1U7RF39|A0A1U7RF39_MESAU	29	7	27375000	28507500	0.960274	50329	keratin type I cytoskeletal 16 isoform X2 OS=Mesocricetus auratus OX=10036 GN=Krt16 PE=3 SV=1
tr|A0A1U7QFD2|A0A1U7QFD2_MESAU	27	8	13622500	14209250	0.958706	48700	protein kinase C and casein kinase substrate in neurons protein 3 OS=Mesocricetus auratus OX=10036 GN=Pacsin3 PE=4 SV=1
tr|A0A1U7QPJ1|A0A1U7QPJ1_MESAU	13	12	5242500	5540250	0.946257	122959	exportin-1 OS=Mesocricetus auratus OX=10036 GN=Xpo1 PE=4 SV=1
tr|A0A1U8BJE2|A0A1U8BJE2_MESAU	11	4	8852500	9413500	0.940405	70073	Phosphate transporter OS=Mesocricetus auratus OX=10036 GN=Slc20a2 PE=3 SV=1
tr|A0A3Q0CZ61|A0A3Q0CZ61_MESAU	6	1	912750	972250	0.938802	28806	Golgi phosphoprotein 3 isoform X2 OS=Mesocricetus auratus OX=10036 GN=Golph3 PE=4 SV=1
tr|A0A1U7Q6H6|A0A1U7Q6H6_MESAU	32	7	5237500	5580000	0.93862	38114	vacuolar protein sorting-associated protein 26A OS=Mesocricetus auratus OX=10036 GN=Vps26a PE=4 SV=1
tr|A0A1U8CQH7|A0A1U8CQH7_MESAU	20	8	50970000	54367500	0.937509	57423	3-hydroxy-3-methylglutaryl coenzyme A synthase OS=Mesocricetus auratus OX=10036 GN=Hmgcs1 PE=3 SV=1
tr|A0A1U7Q587|A0A1U7Q587_MESAU	18	7	6658250	7109750	0.936496	49620	Elongation factor Tu OS=Mesocricetus auratus OX=10036 GN=Tufm PE=3 SV=1
tr|A0A3Q0D7Q3|A0A3Q0D7Q3_MESAU	15	6	12222500	13055000	0.936231	90520	Calcium-transporting ATPase OS=Mesocricetus auratus OX=10036 GN=Atp2a2 PE=3 SV=1
tr|A0A1U8CUG0|A0A1U8CUG0_MESAU	4	4	104225000	111340000	0.936097	165274	pregnancy zone protein-like OS=Mesocricetus auratus OX=10036 GN=LOC101844701 PE=4 SV=1
P81178|ALDH2_MESAU	37	14	6987500	7488750	0.933066	54334	Aldehyde dehydrogenase mitochondrial OS=Mesocricetus auratus OX=10036 GN=ALDH2 PE=1 SV=1
tr|A0A1U7Q7D6|A0A1U7Q7D6_MESAU	34	12	53052500	57181500	0.927791	49625	AP-2 complex subunit mu OS=Mesocricetus auratus OX=10036 GN=Ap2m1 PE=3 SV=1
tr|A0A1U7QFY8|A0A1U7QFY8_MESAU	42	10	12770000	13952500	0.915248	38608	inositol monophosphatase 3 OS=Mesocricetus auratus OX=10036 GN=Impad1 PE=4 SV=1
tr|A0A1U8C116|A0A1U8C116_MESAU	17	8	27237500	30022500	0.907236	80706	vinexin isoform X3 OS=Mesocricetus auratus OX=10036 GN=Sorbs3 PE=4 SV=1
tr|A0A1U7QS22|A0A1U7QS22_MESAU	31	5	28350000	31277500	0.906402	31132	peroxiredoxin-4 OS=Mesocricetus auratus OX=10036 GN=Prdx4 PE=4 SV=1
tr|A0A3Q0DD63|A0A3Q0DD63_MESAU	27	12	78355000	86925000	0.901409	63577	cytoskeleton-associated protein 4 OS=Mesocricetus auratus OX=10036 GN=Ckap4 PE=4 SV=1
tr|A0A3Q0D623|A0A3Q0D623_MESAU	8	3	4141000	4602500	0.899728	44816	von Willebrand factor A domain-containing protein 1 OS=Mesocricetus auratus OX=10036 GN=Vwa1 PE=4 SV=1
tr|A0A1U7R334|A0A1U7R334_MESAU	24	12	238500000	265975000	0.896701	58123	Amino acid transporter OS=Mesocricetus auratus OX=10036 GN=Slc1a5 PE=3 SV=1
tr|A0A3Q0CIA4|A0A3Q0CIA4_MESAU	10	9	10017500	11280000	0.888076	145082	WASH complex subunit 2C OS=Mesocricetus auratus OX=10036 GN=Washc2c PE=4 SV=1
tr|A0A1U7RAN1|A0A1U7RAN1_MESAU	2	2	4515000	5109500	0.883648	83945	Glycogen [starch] synthase OS=Mesocricetus auratus OX=10036 GN=Gys1 PE=3 SV=1
tr|A0A1U7R007|A0A1U7R007_MESAU	34	2	2017000	2307250	0.874201	10990	Dynein light chain roadblock OS=Mesocricetus auratus OX=10036 GN=Dynlrb1 PE=3 SV=1
tr|A0A3Q0CN94|A0A3Q0CN94_MESAU	15	6	5529500	6345500	0.871405	93537	Protein kinase C OS=Mesocricetus auratus OX=10036 GN=Prkcb PE=3 SV=1
tr|A0A1U8CGI7|A0A1U8CGI7_MESAU	21	19	8270000	9515000	0.869154	150366	GRB10-interacting GYF protein 2 OS=Mesocricetus auratus OX=10036 GN=Gigyf2 PE=4 SV=1
tr|A0A1U7R1F5|A0A1U7R1F5_MESAU	15	3	2934500	3392500	0.864996	25797	ras-related protein Rab-33B OS=Mesocricetus auratus OX=10036 GN=Rab33b PE=4 SV=1
tr|A0A1U7QKS8|A0A1U7QKS8_MESAU	10	4	6342500	7365000	0.861168	50758	Tyrosine-protein kinase OS=Mesocricetus auratus OX=10036 GN=Csk PE=3 SV=1
tr|A0A1U7QHY3|A0A1U7QHY3_MESAU	49	9	19772500	23070000	0.857065	35608	Serine/threonine-protein phosphatase OS=Mesocricetus auratus OX=10036 GN=Ppp2ca PE=3 SV=1
tr|A0A1U7Q437|A0A1U7Q437_MESAU	40	6	11005000	12927500	0.851286	22932	adapter molecule crk isoform X2 OS=Mesocricetus auratus OX=10036 GN=Crk PE=4 SV=1
tr|A0A1U8D230|A0A1U8D230_MESAU	22	11	8093250	9516500	0.850444	81846	junction plakoglobin OS=Mesocricetus auratus OX=10036 GN=Jup PE=4 SV=1
tr|A0A3Q0CGK2|A0A3Q0CGK2_MESAU	6	2	888225	1052000	0.84432	52935	Methionine aminopeptidase 2 OS=Mesocricetus auratus OX=10036 GN=Metap2 PE=3 SV=1
tr|A0A1U7QYX5|A0A1U7QYX5_MESAU	1	1	1544000	1843000	0.837765	96761	DNA topoisomerase OS=Mesocricetus auratus OX=10036 GN=Top3b PE=3 SV=1
tr|A0A1U7QIZ4|A0A1U7QIZ4_MESAU	21	4	33627500	40366000	0.833065	29358	Eukaryotic translation initiation factor 3 subunit J OS=Mesocricetus auratus OX=10036 GN=Eif3j PE=3 SV=1
tr|A0A1U8BTG9|A0A1U8BTG9_MESAU	24	13	14982500	18072500	0.829022	94299	prickle-like protein 1 OS=Mesocricetus auratus OX=10036 GN=Prickle1 PE=4 SV=1
tr|A0A1U7QKQ3|A0A1U7QKQ3_MESAU	7	1	3165000	3820000	0.828534	40038	heterogeneous nuclear ribonucleoprotein D-like isoform X2 OS=Mesocricetus auratus OX=10036 GN=Hnrnpdl PE=4 SV=1
tr|A0A3Q0D833|A0A3Q0D833_MESAU	54	16	333000000	402500000	0.827329	27341	eukaryotic translation initiation factor 4H OS=Mesocricetus auratus OX=10036 GN=Eif4h PE=4 SV=1
tr|A0A3Q0D3X9|A0A3Q0D3X9_MESAU	14	5	95615000	116125250	0.823378	46701	lysosomal acid phosphatase isoform X1 OS=Mesocricetus auratus OX=10036 GN=Acp2 PE=3 SV=1
tr|A0A1U7R3L4|A0A1U7R3L4_MESAU	3	2	23528250	28646750	0.821324	92508	protein EFR3 homolog A isoform X1 OS=Mesocricetus auratus OX=10036 GN=Efr3a PE=4 SV=1
tr|A0A1U8CVR7|A0A1U8CVR7_MESAU	6	3	4045000	4927500	0.820903	63066	YTH domain-containing family protein 2 OS=Mesocricetus auratus OX=10036 GN=Ythdf2 PE=4 SV=2
tr|A0A1U7R6Z8|A0A1U7R6Z8_MESAU	45	7	79025000	96325000	0.8204	28185	14-3-3 protein eta OS=Mesocricetus auratus OX=10036 GN=Ywhah PE=3 SV=2
tr|A0A1U8CR29|A0A1U8CR29_MESAU	28	10	14585000	17851250	0.81703	46811	lupus La protein OS=Mesocricetus auratus OX=10036 GN=Ssb PE=4 SV=1
tr|A0A1U7QWJ5|A0A1U7QWJ5_MESAU	20	3	7741000	9547500	0.810788	44474	keratin type I cytoskeletal 19 isoform X1 OS=Mesocricetus auratus OX=10036 GN=Krt19 PE=3 SV=1
tr|A0A1U7Q615|A0A1U7Q615_MESAU	22	22	15065000	18867500	0.798463	153749	transmembrane protein 2 OS=Mesocricetus auratus OX=10036 GN=Tmem2 PE=4 SV=1
tr|A0A1U7QDB2|A0A1U7QDB2_MESAU	4	3	2325000	2921500	0.795824	94592	AMP deaminase OS=Mesocricetus auratus OX=10036 GN=Ampd2 PE=3 SV=1
tr|A0A3Q0CMR5|A0A3Q0CMR5_MESAU	2	1	1715500	2178000	0.787649	135396	Phospholipid-transporting ATPase OS=Mesocricetus auratus OX=10036 GN=Atp8b4 PE=3 SV=1
tr|A0A1U7QUS6|A0A1U7QUS6_MESAU	19	10	4525000	5815000	0.77816	77658	heterogeneous nuclear ribonucleoprotein M isoform X1 OS=Mesocricetus auratus OX=10036 GN=Hnrnpm PE=4 SV=1
tr|A0A1U7QKA8|A0A1U7QKA8_MESAU	17	5	32557750	42370250	0.768411	42274	Protein phosphatase methylesterase 1 OS=Mesocricetus auratus OX=10036 GN=Ppme1 PE=3 SV=1
tr|A0A1U7R899|A0A1U7R899_MESAU	31	3	1956000	2575250	0.759538	21578	membrane-associated progesterone receptor component 1 OS=Mesocricetus auratus OX=10036 GN=Pgrmc1 PE=3 SV=1
tr|A0A3Q0CPZ9|A0A3Q0CPZ9_MESAU	6	2	3257750	4303500	0.757	51250	phosphatidylinositol 4-kinase type 2-beta isoform X2 OS=Mesocricetus auratus OX=10036 GN=Pi4k2b PE=4 SV=1
tr|A0A3Q0CBS9|A0A3Q0CBS9_MESAU	18	3	21212500	28287500	0.74989	20451	GTP-binding protein Rheb OS=Mesocricetus auratus OX=10036 GN=LOC110339728 PE=4 SV=1
tr|A0A1U7QXE7|A0A1U7QXE7_MESAU	26	3	12125000	16257500	0.74581	26728	EF-hand domain-containing protein D2 isoform X1 OS=Mesocricetus auratus OX=10036 GN=Efhd2 PE=4 SV=1
tr|A0A1U7QGS2|A0A1U7QGS2_MESAU	20	13	14895000	20352250	0.73186	106255	Anoctamin OS=Mesocricetus auratus OX=10036 GN=Ano6 PE=3 SV=1
tr|A0A1U7Q994|A0A1U7Q994_MESAU	10	4	29342500	40331500	0.727533	59315	protein phosphatase 1G OS=Mesocricetus auratus OX=10036 GN=Ppm1g PE=3 SV=1
tr|A0A1U7QB81|A0A1U7QB81_MESAU	9	3	9254250	12745250	0.726094	38417	sorbitol dehydrogenase OS=Mesocricetus auratus OX=10036 GN=Sord PE=3 SV=1
tr|A0A1U7QTV0|A0A1U7QTV0_MESAU	60	15	957500000	1333860000	0.717841	11367	Histone H4 OS=Mesocricetus auratus OX=10036 GN=LOC101825928 PE=3 SV=1
tr|A0A1U7QM44|A0A1U7QM44_MESAU	20	3	2680000	3753250	0.714048	18644	CB1 cannabinoid receptor-interacting protein 1 OS=Mesocricetus auratus OX=10036 GN=Cnrip1 PE=4 SV=1
tr|A0A3Q0CQG7|A0A3Q0CQG7_MESAU	31	10	29805000	41855000	0.712101	48755	Actin-related protein 2 OS=Mesocricetus auratus OX=10036 GN=Actr2 PE=3 SV=1
tr|A0A1U7R0P2|A0A1U7R0P2_MESAU	18	6	9275000	13050000	0.710728	44508	hsp90 co-chaperone Cdc37 OS=Mesocricetus auratus OX=10036 GN=Cdc37 PE=4 SV=1
tr|A0A3Q0CLN3|A0A3Q0CLN3_MESAU	30	8	4797750	6800000	0.705551	39567	phosphate carrier protein mitochondrial OS=Mesocricetus auratus OX=10036 GN=Slc25a3 PE=3 SV=1
tr|A0A1U7RDA2|A0A1U7RDA2_MESAU	34	12	50000000	71624250	0.698088	51113	RuvB-like helicase OS=Mesocricetus auratus OX=10036 GN=Ruvbl2 PE=3 SV=1
tr|A0A1U7RAA1|A0A1U7RAA1_MESAU	3	1	3867500	5612500	0.689087	70713	cytoplasmic dynein 1 intermediate chain 1 isoform X1 OS=Mesocricetus auratus OX=10036 GN=Dync1i1 PE=4 SV=1
tr|A0A1U8C6P5|A0A1U8C6P5_MESAU	28	11	29537500	43052500	0.686081	68790	kinesin light chain 2 isoform X1 OS=Mesocricetus auratus OX=10036 GN=Klc2 PE=4 SV=1
tr|A0A1U7Q6J0|A0A1U7Q6J0_MESAU	22	11	8117500	11899500	0.682172	103930	AP-2 complex subunit alpha OS=Mesocricetus auratus OX=10036 GN=Ap2a2 PE=3 SV=1
tr|A0A1U7Q3J9|A0A1U7Q3J9_MESAU	21	4	5193750	7792250	0.666528	30545	Protein-L-isoaspartate O-methyltransferase OS=Mesocricetus auratus OX=10036 GN=Pcmt1 PE=3 SV=1
tr|A0A3Q0D245|A0A3Q0D245_MESAU	3	2	1518250	2289250	0.663208	90622	cold shock domain-containing protein E1 isoform X2 OS=Mesocricetus auratus OX=10036 GN=Csde1 PE=4 SV=1
tr|A0A3Q0CGH1|A0A3Q0CGH1_MESAU	28	15	11170000	16990000	0.657446	79007	host cell factor 2 OS=Mesocricetus auratus OX=10036 GN=Hcfc2 PE=4 SV=1
tr|A0A1U7Q9G9|A0A1U7Q9G9_MESAU	23	10	14400000	22054275	0.652935	66681	Eukaryotic translation initiation factor 3 subunit L OS=Mesocricetus auratus OX=10036 GN=Eif3l PE=3 SV=1
tr|A0A1U8C5Y3|A0A1U8C5Y3_MESAU	3	2	3007250	4661000	0.645194	98846	kinase suppressor of Ras 1 isoform X4 OS=Mesocricetus auratus OX=10036 GN=Ksr1 PE=4 SV=1
tr|A0A3Q0CUT3|A0A3Q0CUT3_MESAU	3	2	4368000	6823750	0.640117	115593	serine/threonine-protein kinase 10 OS=Mesocricetus auratus OX=10036 GN=Stk10 PE=4 SV=1
tr|A0A1U7QPR4|A0A1U7QPR4_MESAU	30	10	88350000	138812500	0.63647	32532	nucleophosmin OS=Mesocricetus auratus OX=10036 GN=Npm1 PE=4 SV=1
tr|A0A1U7Q494|A0A1U7Q494_MESAU	12	11	4490000	7123500	0.630308	144522	phosphoribosylformylglycinamidine synthase OS=Mesocricetus auratus OX=10036 GN=Pfas PE=3 SV=1
tr|A0A3Q0CTE1|A0A3Q0CTE1_MESAU	41	21	16455000	26140000	0.629495	75673	arginine--tRNA ligase cytoplasmic OS=Mesocricetus auratus OX=10036 GN=Rars PE=3 SV=1
tr|A0A3Q0D951|A0A3Q0D951_MESAU	41	16	33960000	54334500	0.625017	48634	26S protease regulatory subunit 7 OS=Mesocricetus auratus OX=10036 GN=Psmc2 PE=3 SV=1
tr|A0A3Q0CMQ8|A0A3Q0CMQ8_MESAU	22	26	19452500	31325000	0.62099	152508	carboxypeptidase D OS=Mesocricetus auratus OX=10036 GN=Cpd PE=4 SV=1
tr|A0A3Q0CWB7|A0A3Q0CWB7_MESAU	25	12	18142500	29280000	0.619621	62532	heterogeneous nuclear ribonucleoprotein Q isoform X3 OS=Mesocricetus auratus OX=10036 GN=Syncrip PE=4 SV=1
tr|A0A1U7QNY2|A0A1U7QNY2_MESAU	49	57	335825000	547980000	0.612842	189029	ras GTPase-activating-like protein IQGAP1 OS=Mesocricetus auratus OX=10036 GN=Iqgap1 PE=4 SV=1
tr|A0A1U8BZX4|A0A1U8BZX4_MESAU	17	7	30381000	49715000	0.611103	52077	aspartyl aminopeptidase isoform X2 OS=Mesocricetus auratus OX=10036 GN=Dnpep PE=3 SV=1
tr|A0A3Q0CTD3|A0A3Q0CTD3_MESAU	24	7	9365000	15340000	0.610495	42803	Cytoplasmic protein OS=Mesocricetus auratus OX=10036 GN=Nck1 PE=4 SV=1
tr|A0A1U8C3K2|A0A1U8C3K2_MESAU	19	9	11790000	19412500	0.607341	67303	calnexin isoform X1 OS=Mesocricetus auratus OX=10036 GN=Canx PE=3 SV=1
tr|A0A1U8C8G8|A0A1U8C8G8_MESAU	11	1	1251000	2099750	0.595785	18746	AP complex subunit sigma OS=Mesocricetus auratus OX=10036 GN=Ap1s2 PE=3 SV=1
tr|A0A1U7R165|A0A1U7R165_MESAU	39	8	8727500	14671250	0.594871	31770	voltage-dependent anion-selective channel protein 2 OS=Mesocricetus auratus OX=10036 GN=Vdac2 PE=4 SV=1
tr|A0A1U8C000|A0A1U8C000_MESAU	70	8	21212500	35775750	0.59293	10059	barrier-to-autointegration factor OS=Mesocricetus auratus OX=10036 GN=Banf1 PE=4 SV=1
tr|A0A1U7QAU3|A0A1U7QAU3_MESAU	6	3	3835000	6471500	0.592598	81666	acylamino-acid-releasing enzyme OS=Mesocricetus auratus OX=10036 GN=Apeh PE=4 SV=1
tr|A0A1U7RHH7|A0A1U7RHH7_MESAU	40	8	31300000	52975000	0.590845	48089	keratin type I cytoskeletal 17 OS=Mesocricetus auratus OX=10036 GN=Krt17 PE=3 SV=1
tr|A0A1U7QAV7|A0A1U7QAV7_MESAU	52	21	29750000	50397500	0.590307	57597	brain-specific angiogenesis inhibitor 1-associated protein 2 isoform X2 OS=Mesocricetus auratus OX=10036 GN=Baiap2 PE=4 SV=1
tr|A0A1U7QC05|A0A1U7QC05_MESAU	10	4	15549250	26405250	0.58887	48826	casein kinase I isoform X6 OS=Mesocricetus auratus OX=10036 GN=Csnk1g3 PE=3 SV=1
tr|A0A1U8BZL0|A0A1U8BZL0_MESAU	22	15	10180000	17452500	0.583298	99596	V-type proton ATPase subunit a OS=Mesocricetus auratus OX=10036 GN=Atp6v0a1 PE=3 SV=2
tr|A0A1U8CDJ8|A0A1U8CDJ8_MESAU	47	26	69375000	119220000	0.581907	72346	78 kDa glucose-regulated protein OS=Mesocricetus auratus OX=10036 GN=Hspa5 PE=3 SV=1
tr|A0A1U8CA32|A0A1U8CA32_MESAU	5	6	3895000	6705250	0.580888	150058	palladin isoform X1 OS=Mesocricetus auratus OX=10036 GN=Palld PE=4 SV=2
tr|A0A1U7QSR2|A0A1U7QSR2_MESAU	21	13	12789500	22027500	0.580615	92619	calpain-7 OS=Mesocricetus auratus OX=10036 GN=Capn7 PE=3 SV=1
tr|A0A1U8BYI1|A0A1U8BYI1_MESAU	26	8	20832500	35910000	0.580131	34732	gamma-soluble NSF attachment protein OS=Mesocricetus auratus OX=10036 GN=Napg PE=4 SV=2
tr|A0A1U7R0Z5|A0A1U7R0Z5_MESAU	10	9	7753750	13445000	0.576701	141681	vigilin OS=Mesocricetus auratus OX=10036 GN=Hdlbp PE=4 SV=1
tr|A0A1U8BQU1|A0A1U8BQU1_MESAU	17	11	4968750	8683750	0.572189	111378	hypoxia up-regulated protein 1 OS=Mesocricetus auratus OX=10036 GN=Hyou1 PE=4 SV=1
tr|A0A1U8CL88|A0A1U8CL88_MESAU	21	10	41382500	74237500	0.557434	61005	vacuolar protein sorting-associated protein 45 isoform X2 OS=Mesocricetus auratus OX=10036 GN=Vps45 PE=3 SV=1
tr|A0A1U7R7V3|A0A1U7R7V3_MESAU	16	3	8650000	15596500	0.554612	27007	ADP-ribosylation factor-like protein 15 OS=Mesocricetus auratus OX=10036 GN=Arl15 PE=4 SV=1
tr|A9QXE6|A9QXE6_MESAU	6	7	4555750	8221250	0.554143	175287	Eukaryotic Translation initiation factor 4 gamma 1 OS=Mesocricetus auratus OX=10036 GN=Eif4g1 PE=2 SV=1
tr|A0A3Q0CFL1|A0A3Q0CFL1_MESAU	21	5	21412500	38900000	0.55045	59170	keratin type II cytoskeletal 6A OS=Mesocricetus auratus OX=10036 GN=LOC101834250 PE=3 SV=1
tr|A0A3Q0DCL0|A0A3Q0DCL0_MESAU	3	3	2382500	4336250	0.549438	114779	desmoglein-1 OS=Mesocricetus auratus OX=10036 GN=Dsg1 PE=4 SV=1
tr|A0A3Q0DEE1|A0A3Q0DEE1_MESAU	38	3	374075000	682960000	0.547726	13920	Histone H2B OS=Mesocricetus auratus OX=10036 GN=LOC101843256 PE=3 SV=1
tr|A0A3Q0D4N8|A0A3Q0D4N8_MESAU	40	25	31832500	58327500	0.545755	82877	calpain-2 catalytic subunit OS=Mesocricetus auratus OX=10036 GN=Capn2 PE=3 SV=1
P86206|CH60_MESAU	54	3	10392500	19067500	0.545037	29037	60 kDa heat shock protein mitochondrial (Fragments) OS=Mesocricetus auratus OX=10036 GN=HSPD1 PE=1 SV=1
tr|A0A1U7R3V7|A0A1U7R3V7_MESAU	7	4	2779000	5131000	0.54161	99278	serrate RNA effector molecule homolog isoform X4 OS=Mesocricetus auratus OX=10036 GN=Srrt PE=4 SV=1
tr|A0A3Q0CFI6|A0A3Q0CFI6_MESAU	16	5	950040	1768250	0.537277	38809	ATPase Asna1 OS=Mesocricetus auratus OX=10036 GN=Asna1 PE=3 SV=1
tr|A0A1U7QNJ2|A0A1U7QNJ2_MESAU	32	5	5930000	11044250	0.536931	29820	Prohibitin OS=Mesocricetus auratus OX=10036 GN=Phb PE=3 SV=1
tr|A0A1U7R665|A0A1U7R665_MESAU	27	9	163475000	305925000	0.534363	67349	heat shock 70 kDa protein 1-like OS=Mesocricetus auratus OX=10036 GN=Hspa1l PE=3 SV=1
tr|A0A3Q0CK30|A0A3Q0CK30_MESAU	38	66	24577500	46505000	0.528492	265146	cation-independent mannose-6-phosphate receptor OS=Mesocricetus auratus OX=10036 GN=Igf2r PE=4 SV=1
tr|A0A3Q0CG17|A0A3Q0CG17_MESAU	8	3	1800000	3477250	0.51765	75688	probable ATP-dependent RNA helicase DDX4 OS=Mesocricetus auratus OX=10036 GN=Ddx4 PE=4 SV=1
tr|A0A3Q0CP42|A0A3Q0CP42_MESAU	19	11	5558500	10800000	0.514676	85992	protein FAM160B1 OS=Mesocricetus auratus OX=10036 GN=Fam160b1 PE=4 SV=1
tr|A0A3Q0D330|A0A3Q0D330_MESAU	17	6	190360000	375700000	0.506681	41519	protein phosphatase 1 regulatory subunit 7 isoform X1 OS=Mesocricetus auratus OX=10036 GN=Ppp1r7 PE=4 SV=1
tr|A0A1U7QXU4|A0A1U7QXU4_MESAU	39	12	57850000	115287500	0.501789	41500	endophilin-A2 OS=Mesocricetus auratus OX=10036 GN=Sh3gl1 PE=4 SV=1
tr|A0A1U7QWT7|A0A1U7QWT7_MESAU	26	7	16242500	33249500	0.488504	48889	vacuolar protein sorting-associated protein 4A OS=Mesocricetus auratus OX=10036 GN=Vps4a PE=3 SV=1
tr|A0A1U8CW01|A0A1U8CW01_MESAU	27	7	10620000	22262500	0.477035	68131	Polyadenylate-binding protein OS=Mesocricetus auratus OX=10036 GN=LOC101826350 PE=3 SV=2
tr|A0A1U8C9C2|A0A1U8C9C2_MESAU	4	1	22897250	49460000	0.462945	23124	skin-specific protein 32 isoform X2 OS=Mesocricetus auratus OX=10036 GN=CUNH1orf68 PE=4 SV=1
tr|A0A3Q0CJH2|A0A3Q0CJH2_MESAU	3	1	1991750	4319250	0.461133	54037	Glutathione reductase OS=Mesocricetus auratus OX=10036 GN=Gsr PE=3 SV=1
tr|A0A1U8BQ31|A0A1U8BQ31_MESAU	15	4	77530000	169930000	0.456247	36897	heterogeneous nuclear ribonucleoprotein H3 isoform X3 OS=Mesocricetus auratus OX=10036 GN=Hnrnph3 PE=4 SV=1
tr|A0A3Q0D6M7|A0A3Q0D6M7_MESAU	15	9	4427500	9733750	0.454861	85149	procollagen-lysine 2-oxoglutarate 5-dioxygenase 3 OS=Mesocricetus auratus OX=10036 GN=Plod3 PE=4 SV=1
tr|A0A1U8BUY0|A0A1U8BUY0_MESAU	34	19	64925000	143149500	0.453547	137770	Calcium-transporting ATPase OS=Mesocricetus auratus OX=10036 GN=Atp2b1 PE=3 SV=1
tr|A0A1U8BSZ2|A0A1U8BSZ2_MESAU	31	9	16135000	35685000	0.452151	42808	26S proteasome non-ATPase regulatory subunit 13 OS=Mesocricetus auratus OX=10036 GN=Psmd13 PE=4 SV=2
tr|A0A1U7QR04|A0A1U7QR04_MESAU	23	10	24525000	55292500	0.44355	68323	Dolichyl-diphosphooligosaccharide--protein glycosyltransferase subunit 1 OS=Mesocricetus auratus OX=10036 GN=Rpn1 PE=3 SV=1
tr|A0A3Q0CZY9|A0A3Q0CZY9_MESAU	21	17	14010000	31825000	0.44022	119512	importin-7 OS=Mesocricetus auratus OX=10036 GN=Ipo7 PE=4 SV=1
tr|A0A3Q0CJD7|A0A3Q0CJD7_MESAU	4	12	17715000	40255000	0.44007	451644	protocadherin Fat 1 isoform X4 OS=Mesocricetus auratus OX=10036 GN=Fat1 PE=4 SV=1
tr|A0A3Q0DDZ1|A0A3Q0DDZ1_MESAU	16	5	15065000	34725000	0.433837	53121	U2 snRNP auxiliary factor large subunit OS=Mesocricetus auratus OX=10036 GN=U2af2 PE=3 SV=1
tr|A0A1U7R4L9|A0A1U7R4L9_MESAU	39	3	15580000	36125000	0.43128	51377	keratin type I cytoskeletal 14 OS=Mesocricetus auratus OX=10036 GN=LOC101827027 PE=3 SV=1
tr|A0A1U8BUR8|A0A1U8BUR8_MESAU	19	10	8760000	20712500	0.422933	69506	RNA-binding protein 14 isoform X1 OS=Mesocricetus auratus OX=10036 GN=LOC101843260 PE=4 SV=1
tr|A0A1U7Q8T8|A0A1U7Q8T8_MESAU	44	28	91927500	229967500	0.399741	92480	endoplasmin OS=Mesocricetus auratus OX=10036 GN=Hsp90b1 PE=3 SV=1
tr|A0A1U7QCK1|A0A1U7QCK1_MESAU	29	9	13817500	35280000	0.391652	54354	probable ATP-dependent RNA helicase DDX6 OS=Mesocricetus auratus OX=10036 GN=Ddx6 PE=3 SV=1
tr|A0A1U7QLU6|A0A1U7QLU6_MESAU	15	10	6547500	16827500	0.389095	98145	E3 ubiquitin-protein ligase ZNF598 OS=Mesocricetus auratus OX=10036 GN=Znf598 PE=4 SV=1
Q0QEP2|ATPB_MESAU	43	9	5922500	15247500	0.388424	39384	ATP synthase subunit beta mitochondrial (Fragment) OS=Mesocricetus auratus OX=10036 GN=ATP5F1B PE=1 SV=1
tr|A0A3Q0CKY8|A0A3Q0CKY8_MESAU	23	5	16453250	43913250	0.374676	30640	cyclin-dependent kinase 1 isoform X2 OS=Mesocricetus auratus OX=10036 GN=Cdk1 PE=4 SV=1
tr|A0A1U7QFE8|A0A1U7QFE8_MESAU	3	1	8290750	22140000	0.374469	41984	GDP-mannose 4 6 dehydratase OS=Mesocricetus auratus OX=10036 GN=Gmds PE=3 SV=1
tr|A0A3Q0CY50|A0A3Q0CY50_MESAU	61	13	117950000	317800000	0.371145	23563	ras-related protein Rab-6A OS=Mesocricetus auratus OX=10036 GN=Rab6a PE=4 SV=1
tr|A0A3Q0DA51|A0A3Q0DA51_MESAU	3	4	4395750	11930000	0.368462	197859	kinase D-interacting substrate of 220 kDa OS=Mesocricetus auratus OX=10036 GN=Kidins220 PE=4 SV=1
tr|A0A1U7QDD4|A0A1U7QDD4_MESAU	17	5	46772500	129783500	0.360389	39774	ADP-ribosylarginine hydrolase OS=Mesocricetus auratus OX=10036 GN=Adprh PE=4 SV=1
tr|A0A3Q0D7X3|A0A3Q0D7X3_MESAU	13	4	7500000	22037500	0.340329	39029	sorting nexin-6 OS=Mesocricetus auratus OX=10036 GN=Snx6 PE=4 SV=1
tr|A0A1U7QUA9|A0A1U7QUA9_MESAU	25	4	104815000	311717500	0.33625	17779	60S ribosomal protein L24 OS=Mesocricetus auratus OX=10036 GN=Rpl24 PE=4 SV=1
tr|A0A1U7Q577|A0A1U7Q577_MESAU	57	42	85025000	254447500	0.334155	96928	major vault protein OS=Mesocricetus auratus OX=10036 GN=Mvp PE=4 SV=1
tr|A0A1U8CL70|A0A1U8CL70_MESAU	9	19	18253000	55362000	0.329703	282468	spectrin alpha chain non-erythrocytic 1 isoform X5 OS=Mesocricetus auratus OX=10036 GN=Sptan1 PE=4 SV=1
tr|A0A1U7QZX0|A0A1U7QZX0_MESAU	22	7	24225000	75812500	0.319538	46175	BRO1 domain-containing protein BROX OS=Mesocricetus auratus OX=10036 GN=Brox PE=4 SV=1
tr|A0A1U7QFC3|A0A1U7QFC3_MESAU	7	17	16775000	58222500	0.288119	332185	desmoplakin isoform X1 OS=Mesocricetus auratus OX=10036 GN=Dsp PE=4 SV=1
tr|A0A3Q0C9J7|A0A3Q0C9J7_MESAU	14	13	50000000	182797500	0.273527	122655	regulator of nonsense transcripts 1 isoform X4 OS=Mesocricetus auratus OX=10036 GN=Upf1 PE=4 SV=1
tr|F1T2M2|F1T2M2_MESAU	28	14	9290000	34491500	0.269342	59761	ATP synthase subunit alpha OS=Mesocricetus auratus OX=10036 GN=atp5a1 PE=2 SV=1
tr|A0A1U7QXA6|A0A1U7QXA6_MESAU	22	27	54100000	200952250	0.269218	178489	tyrosine-protein phosphatase non-receptor type 23 isoform X1 OS=Mesocricetus auratus OX=10036 GN=Ptpn23 PE=4 SV=1
tr|A0A1U7QHB5|A0A1U7QHB5_MESAU	16	3	2066750	7807750	0.264705	31217	complement component 1 Q subcomponent-binding protein mitochondrial OS=Mesocricetus auratus OX=10036 GN=C1qbp PE=4 SV=1
tr|A0A3Q0CJF4|A0A3Q0CJF4_MESAU	2	1	1770750	7541500	0.234801	72998	heparan-alpha-glucosaminide N-acetyltransferase isoform X2 OS=Mesocricetus auratus OX=10036 GN=Hgsnat PE=4 SV=1
tr|A0A1U7QIW6|A0A1U7QIW6_MESAU	8	1	426850	1849250	0.230823	15531	mitochondrial import receptor subunit TOM22 homolog OS=Mesocricetus auratus OX=10036 GN=Tomm22 PE=4 SV=1
tr|A0A3Q0DBU1|A0A3Q0DBU1_MESAU	57	10	23025000	122695000	0.18766	23016	ras-related protein Rab-18 OS=Mesocricetus auratus OX=10036 GN=Rab18 PE=4 SV=1
tr|A0A1U7R4X5|A0A1U7R4X5_MESAU	6	7	6460000	34527500	0.187097	162952	copper-transporting ATPase 1 OS=Mesocricetus auratus OX=10036 GN=Atp7a PE=3 SV=1
tr|A0A3Q0DH47|A0A3Q0DH47_MESAU	6	1	474000	2896000	0.163674	58452	prickle-like protein 3 isoform X2 OS=Mesocricetus auratus OX=10036 GN=Prickle3 PE=4 SV=1
tr|A0A3Q0CSI2|A0A3Q0CSI2_MESAU	14	7	9607500	74158750	0.129553	57724	src substrate cortactin isoform X3 OS=Mesocricetus auratus OX=10036 GN=Cttn PE=4 SV=1
tr|A0A3Q0D5S4|A0A3Q0D5S4_MESAU	28	6	16857500	190450000	0.088514	34174	endophilin-B1 OS=Mesocricetus auratus OX=10036 GN=Sh3glb1 PE=4 SV=1
tr|A0A1U7Q5D7|A0A1U7Q5D7_MESAU	39	6	6825000	162457000	0.0420111	24436	ras-related protein Rab-4A OS=Mesocricetus auratus OX=10036 GN=Rab4a PE=4 SV=1
tr|A0A1U7QS02|A0A1U7QS02_MESAU	9	7	2286250	83175750	0.027487	115919	importin-9 isoform X1 OS=Mesocricetus auratus OX=10036 GN=Ipo9 PE=4 SV=1
